# Supplementary material for: The balance between NANOG and SOX17 mediated by TET proteins regulates specification of human primordial germ cell fate
Source: Cell Biosci. 2022 Nov 4;12:181. doi: 10.1186/s13578-022-00917-0 (PMC9636699; doi:10.1186/s13578-022-00917-0)
Supplement: Supplementary file 10 — Additional file 10: Table S8. [file 13578_2022_917_MOESM10_ESM.xlsx]

## Sheet: supplementary table11
	QKO_1	QKO_2	QKO_d4_1	QKO_d4_2	TKO_1	TKO_2	TKO_oe_d4_1	TKO_oe_d4_2	TKO_d4_1	TKO_d4_2	WT_1	WT_2	WT_oe_d4_1	WT_oe_d4_2	WT_d4_1	WT_d4_2	hPGC_week7_1	hPGC_week7_2	hSoma_week7_1	hSoma_week7_2
ZZZ3	1382.97	1435.1	767.309	2248.49	1463.47	1402.94	1226.92	1394.39	744.028	821.976	1554.89	1613.07	785.857	1253.22	2808.52	1197.26	921.61	1262.7	2286.17	2481.87
ZZEF1	564.063	623.074	89.2008	0	740.423	614.526	39.6271	63.8999	1389.93	1569.23	662.156	660.876	102.086	106.476	1.46928	39.999	2278.25	2234.25	2474.94	2932.31
ZYX	3058.12	3130.37	264.872	453.184	3941.68	3380.28	315.492	181.05	10369.2	10232.3	2880.07	3102.95	795.449	430.161	286.509	473.887	2502.99	2218.68	829.885	891.895
ZYG11B	1244.19	1382.61	178.402	111.401	1378.07	1423.4	356.644	598.681	1304.22	1346.06	1135.5	1301.78	457.675	298.132	516.451	519.309	1090.68	1690.86	2986.11	2205.51
ZYG11A	126.61	172.451	34.5881	163.692	226.542	210.874	123.454	79.8748	6.21058	7.06859	98.3228	139.833	172.656	225.728	0	82.0319	1164.9	1359.23	9.80661	105.879
ZXDC	468.294	491.111	196.606	187.942	625.342	555.512	157.746	33.4714	422.32	468.546	517.717	462.78	156.897	81.9862	0	60.3375	1187.58	1049.39	974.532	656.808
ZXDB	460.99	446.874	0	0	508.091	559.446	237	27.3857	190.044	212.058	360.227	430.318	93.1793	0	493.677	157.284	721.619	532.482	736.722	723.207
ZXDA	0	0	0	0	0.723776	0.786845	0	0	0	0	0	0	0	0	0.734639	0	286.586	217.975	214.52	127.414
ZWINT	1185.75	1228.15	5567.77	4217.34	1450.45	1386.42	2938.5	4918.77	1845.79	1832.78	1350.42	1123.66	5773.69	3743.68	2841.58	3940.24	921.61	694.407	630.075	434.283
ZWILCH	2088.25	2284.61	1848.64	1594.48	2201.73	2266.9	1409.05	2204.55	855.818	914.877	2295.36	2104.98	1047.58	2218.95	4307.92	1751.82	682.445	1329.65	534.46	656.808
ZW10	665.514	714.548	146.544	298.586	756.346	780.55	323.875	365.903	931.587	1025.95	748.297	666.702	176.767	393.96	1764.6	500.327	674.198	756.685	823.755	915.224
ZUP1	413.105	413.133	1023.99	1160.24	397.353	377.685	2296.85	2299.63	341.582	362.518	401.992	442.804	916.719	1083.92	820.591	1325.39	307.203	326.963	145.873	197.401
ZSWIM9	38.9569	44.9873	0	0	36.1888	36.1948	2.28618	0	48.4425	83.8132	48.7263	59.9283	0.685142	0	0	0	45.3589	54.4938	340.78	355.322
ZSWIM8	337.626	308.163	0	0	303.262	297.427	0	0	2120.29	2212.47	397.642	338.761	0	0	0	1.3559	622.654	544.938	2604.88	2338.31
ZSWIM7	348.177	315.661	2306.48	1419.42	311.224	299.001	1726.06	1498.6	496.847	394.831	323.682	263.851	2143.12	3138.9	2347.17	1302.34	960.784	1433.97	878.918	1078.53
ZSWIM6	536.469	506.857	303.101	305.406	425.58	390.275	101.354	54.0106	875.692	1138.04	367.188	470.271	152.101	161.843	395.236	138.302	1447.36	689.736	1233.18	1369.25
ZSWIM5	77.1022	54.7346	0	0	53.5594	41.7028	67.8233	178.007	14.9054	20.196	55.6872	57.4313	57.5519	0	0	0	542.245	803.394	934.08	716.028
ZSWIM4	492.642	434.877	132.891	267.515	617.381	489.417	89.1609	6.0857	830.976	911.848	420.265	490.247	370.662	27.6836	140.316	218.3	65.9766	93.4179	170.39	131.003
ZSWIM3	64.1166	74.9788	144.724	0	100.605	102.29	0	0	150.296	154.499	96.5825	64.09	0.685142	1.06476	0	124.743	103.088	98.0888	83.3562	136.386
ZSWIM2	0	0	0	0	0	0	0	0	0	0	0	0	0	0	0	0	0	0	0	0
ZSWIM1	227.249	242.182	146.544	126.558	238.122	218.743	128.788	73.0284	288.171	276.685	285.397	250.534	95.2347	95.828	89.6259	91.5232	1777.24	1466.66	920.596	798.578
ZSCAN9	284.061	257.177	420.518	222.045	296.024	284.838	207.28	199.307	458.341	483.693	371.538	294.647	107.567	0	404.051	343.042	418.539	610.33	826.207	1080.32
ZSCAN5C	1.6232	0	0	0	1.44755	1.57369	1.52412	0	9.93693	4.03919	0.870113	0.832337	0	0	0	0	2.06177	0	3.67748	0
ZSCAN5B	0.811602	0	0	0	0	0.786845	0	0.760713	3.72635	0	0	0	0	0	0	0	8.24707	0	2.45165	0
ZSCAN5A	86.8414	105.72	0	0	120.147	119.6	407.702	85.1998	173.896	118.146	133.127	79.0721	41.7936	113.929	8.08103	19.6605	61.853	40.4811	231.681	288.924
ZSCAN4	3.24641	0.749788	0	0	0.723776	0	0	0	0	0	0.870113	0.832337	0	0	0	0	0	0	0	0
ZSCAN32	374.149	392.889	0	151.566	417.619	399.717	483.907	3.04285	402.446	387.762	384.59	384.54	65.7736	0	703.049	371.516	507.195	728.66	270.908	540.162
ZSCAN31	119.306	141.71	0	0	136.794	130.616	3.8103	190.178	55.8952	51.4997	135.738	134.839	99.3455	0	0	220.334	45.3589	49.8229	207.165	224.32
ZSCAN30	355.482	305.914	92.8417	0	241.017	239.201	0	47.9249	272.023	251.44	338.474	333.767	71.2547	0	0	112.54	511.318	792.495	897.305	995.979
ZSCAN29	788.877	811.271	90.111	37.8916	807.01	877.332	86.1127	156.707	691.859	723.015	862.282	812.361	1.37028	0	0.734639	136.268	946.351	899.926	725.689	1015.72
ZSCAN26	304.351	305.914	773.681	161.418	279.377	299.001	563.924	761.473	393.751	441.282	301.059	286.324	217.19	527.054	0	602.019	204.115	414.153	899.757	1114.42
ZSCAN25	327.887	353.15	0.910213	135.652	343.07	347.785	90.685	168.878	433.499	461.478	301.929	272.174	282.963	64.9501	186.598	237.96	569.048	742.672	936.532	909.841
ZSCAN23	62.4934	65.9814	14.5634	0	47.7692	46.4238	0	6.84641	19.8739	46.4507	77.4401	64.09	9.59198	0	0	0.67795	117.521	126.114	315.037	407.365
ZSCAN22	60.8702	80.9771	0	309.953	83.2342	76.3239	470.952	305.806	195.012	204.989	57.4275	79.0721	97.9753	10.6476	0	0	187.621	102.76	247.617	238.676
ZSCAN21	190.726	204.692	176.581	6.82049	202.657	182.548	18.2894	134.646	162.717	168.636	162.711	206.42	69.1993	130.965	385.685	61.6934	125.768	241.33	159.357	96.9061
ZSCAN20	61.6818	50.9856	0	0	46.3217	46.4238	0	110.303	115.517	158.538	53.0769	59.096	35.6274	0	0	75.2524	65.9766	137.013	246.391	199.196
ZSCAN2	650.093	684.557	0	0.757832	681.797	669.605	98.3056	85.9605	613.606	608.908	756.128	708.319	165.119	114.994	408.459	0	552.554	435.95	1008.86	947.526
ZSCAN18	395.25	384.641	57.3434	71.9941	382.154	361.162	57.1544	120.193	396.235	419.066	381.98	359.57	91.1238	0	127.827	77.2862	272.153	292.709	1424.41	1396.17
ZSCAN16	80.3486	80.2274	765.489	788.146	94.8146	94.4213	358.93	546.952	22.3581	29.2841	99.1929	86.5631	173.341	397.154	752.27	667.78	55.6677	194.621	110.324	62.8095
ZSCAN12	226.437	258.677	0	469.098	232.332	250.217	3.8103	529.456	245.939	322.126	358.487	268.013	271.316	0	0	157.284	327.821	387.684	626.397	751.92
ZSCAN10	3941.95	4219.06	28.2166	2.2735	4596.7	4269.42	74.6818	0	3.72635	1.0098	3894.63	3829.58	66.4587	108.605	0.734639	40.677	51.5442	146.355	55.1622	37.6857
ZSCAN1	25.9713	16.4953	0.910213	24.2506	24.6084	18.8843	0	0.760713	18.6317	44.4311	13.9218	27.4671	5.48113	23.4246	58.7711	2.7118	43.2971	123	53.9364	73.5769
ZRSR2	222.379	210.691	172.94	6.82049	198.315	195.924	224.807	89.0034	472.004	316.067	200.996	183.947	161.693	317.297	0	234.571	331.945	325.406	187.551	303.28
ZRANB3	336.003	313.412	146.544	80.3302	296.024	333.622	0	713.548	152.78	149.45	298.449	329.606	382.994	463.169	0.734639	490.835	750.483	1167.72	669.301	802.167
ZRANB2	4443.52	4650.94	3309.53	4753.88	4422.27	4765.13	4272.87	4043.19	2369.96	2851.67	5024.03	4279.05	2295.91	3136.77	2394.19	3608.05	1494.78	1560.08	2520.3	3619.62
ZRANB1	1360.25	1336.87	129.25	866.202	1310.03	1172.4	1231.49	123.235	1745.17	1729.78	1266.01	1402.49	485.08	1206.37	1100.49	854.216	1618.49	1040.05	1632.8	2332.92
ZPR1	915.487	910.993	801.897	854.077	1109.55	1095.29	823.786	1719.97	833.46	865.397	1063.28	987.985	955.087	607.975	802.225	696.932	1084.49	1395.04	598.203	662.192
ZPLD2P	24.3481	36.7396	0.910213	0	23.1608	29.1132	0	0	1.24212	0	44.3758	45.7786	0	60.6911	0	0	6.1853	3.11393	67.4205	7.17823
ZPLD1	0	2.24937	0	0	2.8951	1.57369	0	0	1.24212	1.0098	0.870113	0	0	0	0	0	2.06177	0	9.80661	0
ZPBP2	0	0	0	0	0	0	0	0.760713	0	0	0	0	0	0	0	0	0	0	0	0
ZPBP	0	0	0	0	1.44755	0	0	0	16.1475	6.05879	0	0	0	0	0	0	22.6794	7.78483	528.331	949.321
ZP4	0	0	0	0	0	0	117.357	0	0	0	0	0	0	0	0	0	0	0	8.58079	0
ZP3	20.2901	19.4945	0	0	13.7517	15.7369	6.09647	94.3284	6.21058	6.05879	40.0252	89.0601	10.2771	0	0	0	74.2236	24.9114	29.4198	28.7129
ZP2	1.6232	0.749788	73.7272	0	0.723776	0.786845	0	0	0	0	0.870113	0.832337	0	0	0	0	0	0	6.12913	0
ZP1	1.6232	0	0	0	5.06643	0.786845	0	0	2.48423	0	0.870113	1.66467	0	0	0	0	0	1.55697	0	5.38367
ZNRF4	0	0	0	0	0	0.786845	0	0	0	0	0	0	0	0	0	0	0	0	0	0
ZNRF3	652.528	665.062	0.910213	122.769	624.619	599.576	44.1994	114.868	122.97	150.46	671.727	637.571	56.8668	0	3.67319	43.3888	228.856	336.305	1185.37	1257.98
ZNRF2	646.035	602.83	0	143.988	574.678	545.283	0	31.9499	162.717	163.587	550.782	671.696	198.006	126.706	454.741	186.436	340.192	432.836	289.295	174.072
ZNRF1	664.702	650.067	0	456.973	807.01	795.5	377.219	499.027	1729.03	1652.03	712.623	656.714	110.308	17.0361	658.236	376.262	1100.98	1097.66	1041.95	1135.95
ZNRD2	362.786	341.904	1378.06	1321.66	393.01	381.62	1184.24	1420.25	511.752	475.615	339.344	316.288	1682.02	2886.55	942.541	1370.81	717.495	400.14	269.682	183.045
ZNRD1ASP	0	1.49958	0	0	0	0	0	0	0	0	0.870113	0	0.685142	0	0	0	0	6.22786	1.22583	8.97279
ZNRD1	0	2.24937	2.73064	2.2735	0.723776	0	0	0	0	2.0196	0.870113	0	0.685142	4.25902	0	0.67795	0	0	0	1.79456
ZNHIT6	696.355	746.789	278.525	443.332	670.94	746.715	892.371	432.845	668.259	828.034	776.141	822.349	785.857	755.976	0.734639	475.921	1964.86	1597.45	2180.75	2157.06
ZNHIT2	77.9138	77.978	128.34	0	99.1573	77.8976	0	0	139.117	108.048	74.8297	86.5631	74.6804	0	187.333	30.5077	197.93	168.152	31.8715	44.8639
ZNHIT1	361.163	407.885	3891.16	2750.17	435.713	448.501	2539.18	3636.97	2755.01	1984.25	443.758	418.666	2480.21	4283.51	3401.38	2281.98	513.38	638.356	650.914	925.992
ZNFX1	399.308	473.866	0	0	634.028	635.77	2.28618	0	783.775	899.73	543.821	392.863	0.685142	435.485	0.734639	307.111	352.562	639.913	778.4	602.971
ZNF99	0	0	0	0	0	0	0	0	0	1.0098	0	0	0	0	0	0	835.016	473.317	109.099	154.332
ZNF98	0	0	0	0	0	0	0	0	0	0	0	0	0	0	0	0	249.474	460.862	41.6781	39.4803
ZNF93	1481.17	1470.34	1318.9	1804.4	1503.28	1482.42	810.831	1132.7	712.975	761.388	1363.47	1467.41	865.334	2267.93	3.67319	1195.23	2641.12	1798.29	774.722	708.85
ZNF92	1043.72	1002.47	1676.61	1070.06	1004.6	1170.04	904.564	358.296	391.267	510.958	1106.78	1146.96	321.331	751.717	1029.23	1719.96	843.263	717.761	502.589	450.434
ZNF91	1125.69	1231.15	351.342	434.996	1213.77	1314.82	688.139	519.567	789.986	799.76	1337.36	1361.7	478.914	618.623	797.818	480.666	1536.02	1764.04	2490.88	2801.3
ZNF90	2502.17	3039.64	1353.49	941.985	2637.44	2684.71	803.972	1474.26	375.119	365.547	2711.27	2770.85	1660.78	1697.22	1662.49	1094.21	1115.42	985.559	471.943	459.407
ZNF891	211.828	233.184	192.055	0	240.294	195.137	0	0	48.4425	69.6761	214.048	186.444	65.0885	0	0	0	272.153	233.545	288.069	256.622
ZNF890P	4.05801	4.49873	0	0	7.96153	3.93422	0	0	1.24212	2.0196	4.35056	5.82636	0	0	0	0	0	0	0	0
ZNF888	16.232	13.4962	0	0	24.6084	12.5895	1.52412	0	6.21058	14.1372	18.2724	20.8084	0	60.6911	1.46928	0	10.3088	20.2405	19.6132	5.38367
ZNF880	255.655	240.682	1011.25	929.86	267.797	259.659	819.976	1236.16	176.381	148.44	22.6229	36.6228	3.42571	139.483	0	0	571.11	811.179	572.461	462.996
ZNF879	122.552	118.467	1215.13	79.5724	121.594	139.271	0	0	67.0743	51.4997	100.933	98.2158	0.685142	64.9501	0	187.792	136.077	163.481	51.4847	192.018
ZNF878	14.6088	17.9949	0	0	39.0839	49.5712	0	0	9.93693	8.07839	54.8171	59.9283	65.0885	0	0	0	0	45.152	33.0973	23.3292
ZNF876P	383.888	366.647	1844.09	243.264	326.423	262.806	621.078	651.17	91.9166	105.019	378.499	377.881	92.4941	1251.09	548.04	204.741	437.095	451.52	142.196	166.894
ZNF875	1080.24	1012.21	517.001	1724.83	1076.98	1030.77	1824.37	1923.08	1224.73	1088.56	984.098	1081.21	2328.8	1829.25	1661.75	2218.25	3610.16	4451.36	1294.47	1970.42
ZNF865	187.48	224.937	0	0	238.122	190.416	16.0032	2.28214	771.354	719.986	179.243	248.037	0	0	0	0	4.12354	28.0254	281.94	102.29
ZNF862	33.2757	14.246	0	0	15.1993	7.86845	0	0	190.044	208.018	15.662	24.1378	29.4611	0	0	212.876	35.0501	283.368	584.719	513.243
ZNF860	107.943	151.457	0	0	172.259	136.124	0	0	193.77	174.695	143.569	121.521	0	0	0	0	0	1.55697	13.4841	8.97279
ZNF853	123.364	91.4742	0	0	149.822	120.387	72.3956	2.28214	399.961	400.89	86.1412	109.869	22.6097	0	0	2.7118	47.4207	104.317	192.455	260.211
ZNF852	148.523	191.946	16.3838	12.8831	144.031	140.845	0.762059	193.221	63.3479	67.6565	204.477	173.959	17.1285	313.038	13.9581	106.438	313.389	367.444	552.848	620.917
ZNF850	570.556	575.088	174.761	93.9712	535.594	552.365	60.2027	165.075	239.728	269.616	438.537	436.977	205.542	240.635	16.1621	133.556	486.577	558.951	1095.89	1055.2
ZNF85	410.671	379.393	2225.47	1517.18	442.951	472.894	2305.99	912.855	387.54	427.145	437.667	387.869	932.478	2202.98	974.131	1030.48	564.924	449.963	782.077	513.243
ZNF845	455.309	501.608	280.345	208.404	522.566	481.549	1149.95	861.887	144.086	225.185	509.886	523.54	291.185	1412.93	806.633	381.686	222.671	562.064	209.616	306.869
ZNF844	257.278	241.432	0	0.757832	255.493	255.724	0	0	187.56	199.94	286.267	224.731	11.6474	206.563	0	68.4729	581.419	418.824	1381.51	992.39
ZNF843	0.811602	1.49958	0	0	0.723776	0.786845	0	0	0	1.0098	0.870113	2.49701	0	0	0	0	0	0	63.743	35.8912
ZNF841	263.771	273.673	553.409	520.631	322.804	322.606	212.614	400.135	274.508	428.154	273.215	243.043	213.079	261.93	0	31.8636	488.639	457.748	541.815	728.59
ZNF84-DT	0	0	0	0	0	0	0	0	0	0	0	0	0	0	0	0	0	0	0	0
ZNF84	9.73922	17.9949	15.4736	14.3988	31.8461	25.179	8.38265	12.1714	17.3896	19.1862	20.8827	20.8084	17.1285	12.7771	14.6928	8.13539	28.8647	21.7975	31.8715	53.8367
ZNF839	250.785	260.926	252.129	467.582	260.559	235.267	0	60.857	276.992	307.988	227.099	221.402	147.305	157.584	67.5868	0.67795	175.25	549.609	497.686	506.065
ZNF837	31.6525	27.7422	0	0	34.0175	22.0316	0	33.4714	99.3693	65.6369	29.5838	26.6348	3.42571	0	0	1.3559	14.4324	4.6709	11.0324	12.5619
ZNF836	81.9718	120.716	13.6532	20.4615	154.888	124.321	7.62059	0	81.9797	80.7839	114.855	107.372	0	17.0361	319.568	350.5	30.9265	172.823	202.261	229.703
ZNF835	17.0436	16.4953	0	56.0796	33.2937	24.3922	48.7718	0	1.24212	4.03919	0	0.832337	0	0	0	50.8462	2.06177	34.2532	56.388	55.6313
ZNF831	1.6232	0	0	0	2.8951	0	0	0	0	0	0.870113	0	0	0	0	0	0	0	0	0
ZNF830	254.031	225.686	0.910213	266.757	269.968	273.035	307.11	195.503	315.498	288.802	249.722	259.689	98.6604	75.5976	32.3241	165.42	597.913	899.926	345.683	536.573
ZNF83	546.208	521.103	737.272	1302.71	465.388	506.728	1043.26	1608.91	1261.99	1230.94	486.393	540.187	874.241	1384.18	1441.36	823.031	599.974	652.368	2041	3273.27
ZNF829	280.814	290.918	0.910213	0	353.203	327.327	130.312	184.092	126.696	186.813	223.619	226.396	163.064	474.881	0	35.9313	257.721	367.444	409.426	281.746
ZNF827	841.631	980.723	1865.94	400.893	898.93	882.053	1142.33	688.445	1869.39	1667.18	843.139	780.733	798.875	116.058	566.406	567.444	1325.72	1320.31	3129.54	3542.46
ZNF823	29.2177	39.7388	0	670.682	32.5699	37.7685	606.599	302.764	115.517	162.578	66.1286	47.4432	337.775	208.692	1691.14	43.3888	364.933	165.038	223.1	118.441
ZNF821	191.538	165.703	90.111	162.934	178.049	173.106	150.126	0	530.384	454.409	168.802	139.833	52.7559	77.7272	146.193	50.1683	245.35	205.519	469.492	342.76
ZNF816-ZNF321P	0	0	0	0	0	0	0	0	0	0	0	0	0	0	0	0	0	0	0	0
ZNF816	198.031	165.703	318.574	1214.05	194.696	200.645	494.576	582.706	213.644	226.195	195.775	172.294	649.514	382.247	602.404	517.276	32.9883	71.6204	101.744	120.235
ZNF814	617.629	647.817	2151.74	1427	648.503	656.228	1509.64	1385.26	608.637	528.124	723.934	626.75	1632.69	2049.65	2591.81	1056.92	527.813	734.888	1642.61	2490.85
ZNF813	491.019	542.097	0	2.2735	539.937	482.336	144.029	127.039	327.919	348.38	516.847	551.84	174.711	236.376	0	0	20.6177	71.6204	458.459	154.332
ZNF81	190.726	228.685	0	346.329	265.626	246.282	147.077	59.3356	58.3795	125.215	228.84	245.54	72.625	148.001	0	0	393.798	361.216	1756.61	2192.95
ZNF808	157.451	186.697	51.8821	145.504	222.199	185.695	36.5788	84.4391	110.548	82.8034	149.659	192.27	46.5896	43.655	95.503	5.4236	509.257	742.672	589.623	590.409
ZNF805	55.1889	49.486	0.910213	0	60.0734	64.5213	0	12.1714	43.4741	45.4409	44.3758	59.096	0	0	0	0	173.188	193.064	322.392	274.567
ZNF804B	1.6232	0	0	0	0	0	27.4341	0	1.24212	3.02939	0	0	0	0	0	0	0	0	79.6787	109.468
ZNF804A	0.811602	1.49958	0	0	1.44755	1.57369	0	0	186.317	217.107	1.74023	0	0	0	0	0	2.06177	0	50.2589	111.263
ZNF800	244.292	239.932	689.941	138.683	232.332	235.267	150.126	49.4463	394.993	428.154	187.944	201.426	95.9198	72.4034	0	214.232	35.0501	12.4557	530.783	658.603
ZNF80	0.811602	0	0	0	0.723776	0	0	0	0	0	0	0	0	0	0	0	10.3088	0	0	0
ZNF8-ERVK3-1	8.11602	6.7481	0	0	4.34266	3.93422	31.2444	0	8.69481	18.1764	6.09079	4.16169	0	0	0	0	113.397	43.595	190.003	113.057
ZNF799	14.6088	18.7447	0	0	23.1608	18.0974	509.817	95.0891	27.3266	38.3723	34.8045	23.3054	0	0	0	129.488	146.386	94.9749	85.8079	25.1238
ZNF793	298.67	341.904	360.444	0	378.535	415.454	342.927	245.71	73.2849	115.117	351.526	237.216	343.256	165.037	210.107	300.332	245.35	689.736	1076.28	1279.52
ZNF792	114.436	94.4733	5.46128	0	117.975	91.274	3.04824	0	91.9166	119.156	80.9205	94.0541	0	0	0	0	18.5559	65.3925	418.007	193.812
ZNF791	498.324	559.342	567.973	491.075	536.318	447.715	368.075	752.345	694.343	697.771	549.911	536.858	376.143	291.743	283.571	971.502	729.866	1113.23	1164.54	945.732
ZNF790	103.073	89.2248	681.749	454.699	96.986	103.077	220.235	348.406	88.1903	120.166	93.1021	74.9104	447.397	241.7	565.672	275.925	160.818	189.95	312.586	391.214
ZNF79	54.3773	68.2307	0	0	60.0734	62.9476	0	110.303	145.328	134.303	47.8562	61.593	0	19.1656	0	0	169.065	281.811	197.358	100.495
ZNF789	212.64	263.176	0	713.878	247.531	235.267	129.55	104.978	141.601	179.744	361.967	255.528	147.305	41.5255	382.012	225.079	521.627	655.482	1052.99	1487.69
ZNF787	612.76	629.822	30.037	31.829	763.584	622.394	31.2444	30.4285	1160.14	1011.82	644.754	623.421	19.184	3.19427	38.2012	29.1518	35.0501	99.6458	281.94	464.79
ZNF786	260.524	248.93	6.37149	151.566	269.968	280.903	29.7203	0	253.392	245.381	274.086	235.552	67.829	89.4395	294.59	5.4236	30.9265	115.215	116.454	148.948
ZNF785	166.378	175.45	0	182.638	173.706	193.564	0	47.1642	301.834	297.89	194.905	192.27	0	4.25902	0	0	47.4207	26.4684	306.457	380.446
ZNF784	106.32	113.968	0	21.9771	117.975	136.124	80.7783	66.9427	234.76	175.705	102.673	99.8805	264.465	0	213.045	0	101.027	35.8102	163.035	93.317
ZNF783	173.683	160.455	142.903	118.98	127.385	147.14	293.393	104.978	309.287	348.38	133.127	159.809	682.401	21.2951	0	174.911	195.868	320.735	272.134	247.649
ZNF782	207.77	204.692	5.46128	0	204.105	214.809	53.3441	392.528	84.4639	94.921	205.347	191.438	2.05542	431.226	0	23.0503	158.756	277.14	340.78	409.159
ZNF781	0.811602	0	0	0	0.723776	1.57369	0	54.0106	17.3896	12.1176	6.09079	1.66467	30.1462	35.1369	193.21	70.5068	80.4089	161.924	89.4853	114.852
ZNF780B	288.119	335.905	0	106.097	347.412	354.08	152.412	6.84641	273.266	325.155	351.526	287.156	59.6073	112.864	0	69.1509	243.289	397.026	733.044	961.883
ZNF780A	272.698	284.17	0	87.1507	304.71	310.804	0	170.4	260.844	320.106	274.956	257.192	263.094	513.212	581.834	309.145	167.003	272.469	365.296	385.83
ZNF778	199.654	196.445	0	0	235.951	204.58	7.62059	18.2571	127.938	182.773	231.45	204.755	87.6981	0	0	143.725	253.597	249.114	156.906	87.9333
ZNF777	231.307	245.931	0	0	288.063	265.953	0	0	920.408	871.456	182.724	269.677	0	1.06476	0	0.67795	228.856	129.228	326.07	226.114
ZNF776	425.279	431.878	151.095	59.8687	476.968	540.562	176.036	396.331	399.961	508.938	449.848	445.301	465.896	39.396	1285.62	884.724	195.868	428.165	898.531	1056.99
ZNF775	723.137	779.78	854.69	669.166	695.549	741.208	411.512	303.524	821.039	741.192	642.143	641.732	401.493	364.146	483.392	416.939	468.021	649.255	498.911	488.12
ZNF774	17.8552	20.2443	0	0	22.4371	18.8843	99.0677	0	7.4527	4.03919	20.0126	26.6348	0.685142	0	0	0	8.24707	155.697	104.195	96.9061
ZNF773	111.189	110.219	26.3962	18.188	127.385	128.256	128.788	132.364	180.107	185.803	133.997	124.851	8.2217	44.7197	14.6928	71.1847	80.4089	135.456	246.391	134.592
ZNF772	203.712	230.935	0	496.38	246.084	276.969	314.73	174.203	150.296	176.715	195.775	208.917	402.863	169.296	161.621	172.877	381.427	499.786	996.597	1240.04
ZNF771	91.711	76.4784	0	0	108.566	95.2082	0.762059	0	580.068	470.566	98.3228	84.0661	0.685142	84.1157	0	25.0841	26.803	70.0634	94.3886	208.169
ZNF770	1959.21	2176.64	363.175	813.154	2366.02	2457.32	81.5403	422.956	445.92	599.82	2213.57	1999.27	648.144	567.515	669.99	862.352	754.607	1038.5	914.467	965.472
ZNF77	12.9856	16.4953	0	0	2.17133	0.786845	0	0	0	1.0098	15.662	9.15571	0	0	0	0	78.3472	105.874	122.583	78.9605
ZNF768	551.889	534.599	0	0	641.989	510.662	0	0.760713	1237.15	1159.25	530.769	630.912	0	0	0	0	51.5442	119.886	558.977	500.682
ZNF767P	278.38	293.917	0	0	282.996	220.316	0	0	313.013	364.537	307.15	246.372	30.8314	0	0	0	315.45	615.001	767.367	1435.65
ZNF766	751.544	761.785	1685.71	2402.33	702.786	718.389	1280.26	2682.27	372.635	396.851	736.116	795.715	1661.47	1780.27	19.1006	1681.99	1090.68	1027.6	474.395	267.389
ZNF765-ZNF761	934.154	994.219	3281.32	3518.62	1236.93	1061.45	2744.17	1974.81	907.987	988.592	969.306	905.583	1033.19	1610.98	1445.03	3115.86	393.798	415.71	513.621	692.699
ZNF765	286.496	343.403	332.228	812.396	409.657	376.899	762.821	708.223	245.939	303.949	358.487	342.091	716.658	785.79	2057.72	754.558	218.547	428.165	644.785	556.313
ZNF764	94.1458	98.9721	0.910213	0	114.357	84.1924	12.955	1.52143	419.835	389.782	94.8423	96.5511	56.1816	0	0	97.6247	152.571	435.95	525.88	459.407
ZNF763	3.24641	5.24852	0	113.675	1.44755	3.14738	3.8103	82.157	11.179	12.1176	6.9609	13.3174	131.547	0	0	115.251	2.06177	18.6836	58.8397	35.8912
ZNF76	321.394	290.918	183.863	0	311.224	315.525	7.62059	110.303	1039.65	1027.97	287.137	263.019	119.215	53.2378	0.734639	164.742	626.777	576.077	961.048	859.593
ZNF75D	185.857	188.947	324.946	1244.36	188.182	158.156	360.454	297.439	301.834	322.126	183.594	207.252	231.578	210.822	0	393.889	323.698	465.533	411.878	565.286
ZNF75A	666.325	689.056	627.136	336.478	655.017	736.486	592.882	887.752	994.935	878.524	679.558	462.78	825.596	508.953	803.695	509.14	193.806	583.862	706.076	1155.7
ZNF750	4.05801	1.49958	0	0.757832	1.44755	0.786845	0	0	0	0	0.870113	1.66467	0	71.3386	0	0	51.5442	24.9114	46.5814	77.166
ZNF749	223.191	196.445	65.5353	63.6579	235.227	258.872	160.032	11.4107	95.643	110.068	272.345	215.575	134.288	249.153	93.2991	174.911	134.015	205.519	136.067	251.238
ZNF747	122.552	109.469	107.405	407.714	98.4335	111.732	108.974	128.56	339.098	264.567	88.7515	105.707	117.844	2.12951	2.20392	5.4236	55.6677	119.886	505.041	303.28
ZNF746	480.468	449.873	0.910213	0	515.328	473.68	19.0515	15.975	970.093	1001.72	378.499	461.947	178.137	0	215.984	0	738.113	516.912	672.979	733.974
ZNF740	871.661	785.028	239.386	2.2735	770.821	838.776	42.6753	149.86	1710.39	1843.89	911.878	969.673	218.56	170.361	0.734639	29.8298	224.733	225.76	864.208	1164.67
ZNF74	1012.07	970.976	484.233	550.944	985.059	963.098	41.1512	130.082	807.376	918.916	907.528	1057.9	466.581	0	0	117.285	119.583	189.95	473.169	468.38
ZNF738	2099.61	2049.17	1535.53	1683.15	2100.4	2267.69	1800.75	1040.65	884.387	1031	2603.38	2606.05	680.346	1322.43	914.625	1024.38	1028.82	566.735	2443.07	1941.71
ZNF737	332.757	386.891	456.927	349.361	345.241	351.72	307.11	200.828	380.088	429.164	398.512	427.821	216.505	403.542	334.995	810.15	373.18	305.165	1350.86	893.69
ZNF736	0	0	0	0	0	0	0	0	1.24212	0	0	0	0	0	0	0	894.807	932.622	809.046	897.279
ZNF735	0	0	0	0	0	0	0	0	0	0	0	0	0	0	0	0	30.9265	12.4557	0	0
ZNF733P	0	0	0	0	0	0	0	0	2.48423	1.0098	0	0	0	0	0	0	0	0	0	0
ZNF732	466.671	501.608	0	312.985	514.605	501.22	70.1094	152.903	89.4324	102.999	560.353	567.654	68.5142	173.555	15.4274	0.67795	373.18	421.938	45.3556	75.3714
ZNF730	603.832	503.108	382.289	40.9229	452.36	492.565	304.062	84.4391	216.128	280.724	604.729	543.516	244.596	968.928	158.682	759.981	319.574	344.089	365.296	480.941
ZNF729	0	0	0	0	0	0	0	0	0	0	0	0	0	0	0	0	1874.15	2730.92	29.4198	44.8639
ZNF728	0	0	0	0	0	0	0	0	0	0	0	0	0	0	0	0	536.06	537.153	25.7424	44.8639
ZNF727	0	0	0	0	0	0	0	0	0	0	0	0	0	0	0	0	51.5442	127.671	0	0
ZNF726	0.811602	1.49958	0	0	0	0	0	0	2.48423	0	0.870113	0.832337	0	0	0	0	144.324	102.76	199.81	129.208
ZNF724	442.323	468.618	0.910213	80.3302	469.007	499.646	0	95.8498	75.7691	176.715	528.159	587.63	15.7583	0	0	92.2011	964.907	1033.82	571.235	437.872
ZNF723	0	0	0	0	0	0	0	0	1.24212	0	0	0.832337	0	0	0	0	171.127	172.823	2.45165	3.58912
ZNF721	2053.35	2141.4	1571.94	726.003	2250.94	2326.7	400.081	619.22	440.951	591.742	2143.96	2147.43	1616.25	889.071	647.951	769.473	1131.91	1089.88	847.046	1188
ZNF718	443.946	492.611	516.09	378.158	440.78	494.925	413.798	166.596	165.201	192.871	460.29	481.091	290.5	352.434	17.6313	532.19	387.612	723.989	494.008	608.355
ZNF717	0	0.749788	0	0	0	0.786845	0	12.1714	0	0	0.870113	0	0	0	0	0	119.583	91.861	95.6145	168.688
ZNF716	0	0	0	0	0	0	1.52412	0	3.72635	0	0	0	0	0	0	0	585.542	565.178	4.90331	0
ZNF714	1610.22	1731.26	517.001	1295.14	1771.08	1771.97	632.509	1195.84	1105.48	1135.01	1943.83	1952.66	1265.46	807.085	949.153	380.33	414.415	540.267	1138.79	1123.39
ZNF713	80.3486	64.4818	0	0	72.3776	77.1108	0	22.0607	101.854	147.431	84.401	69.084	30.1462	0	0	0	32.9883	40.4811	279.488	373.268
ZNF711	1023.43	1069.95	427.8	1431.55	972.031	1022.9	1055.45	1293.97	1141.5	1550.04	1103.3	910.577	1376.45	1029.62	784.594	695.576	907.178	790.938	2552.17	3266.09
ZNF710	397.685	419.882	0	0	496.51	500.433	0	7.60713	496.847	667.477	365.447	420.33	10.9623	0	0	12.881	185.559	417.267	150.777	285.335
ZNF71	160.697	181.449	0.910213	25.7663	186.734	181.761	165.367	95.0891	457.099	470.566	162.711	183.947	0	1.06476	0	154.572	239.165	585.419	702.399	672.959
ZNF709	1.6232	3.74894	108.315	3.03133	5.79021	3.14738	0.762059	41.0785	11.179	15.147	6.9609	4.99402	0	0	0	43.3888	70.1001	116.772	110.324	69.9877
ZNF708	680.123	722.046	303.101	0	728.842	792.352	302.537	205.392	299.35	363.527	889.255	826.511	0	329.009	0.734639	164.742	622.654	406.368	1734.54	2000.93
ZNF706	1055.89	1000.97	8540.52	4466.66	970.583	1049.65	6179.54	4787.93	2799.73	2962.75	1011.07	970.505	3873.79	9976.76	5238.71	4456.16	758.731	677.28	509.944	502.476
ZNF705G	0	0	3.64085	0.757832	0	0	5.33441	0.760713	2.48423	0	0	0	0	10.6476	0	0	0	0	6.12913	0
ZNF705E	4.05801	5.99831	47.3311	159.145	2.8951	0.786845	35.0547	0	2.48423	5.04899	4.35056	3.32935	0	120.317	692.764	4.0677	10.3088	28.0254	9.80661	10.7673
ZNF705D	0	0	101.944	0	0	0.786845	54.8683	89.0034	0	0	0.870113	0	0	25.5541	0	0	2.06177	0	0	0
ZNF705B	0	0	15.4736	0	0	0	4.57235	15.975	0	0	0	0	0	94.7632	0	0	0	0	0	0
ZNF705A	0	0	0	3.03133	0	0	0	0	1.24212	0	0	0	0	2.12951	2.20392	0	4.12354	0	0	0
ZNF704	339.25	320.16	263.051	244.78	247.531	220.316	147.077	113.346	510.51	575.585	273.215	347.917	298.722	284.29	874.22	32.5416	459.774	1088.32	4455.88	5539.8
ZNF703	35.7105	26.2426	0	53.8061	61.5209	47.9975	0	9.12855	1845.79	1443	27.8436	37.4552	39.0531	0	0	59.6596	76.2854	26.4684	2604.88	2587.75
ZNF702P	113.624	116.967	0	0	128.108	117.24	0	53.2499	358.972	406.949	72.2194	74.9104	167.86	129.9	317.364	772.862	4.12354	10.8988	115.228	109.468
ZNF701	170.436	198.694	1074.96	1769.54	226.542	203.793	3340.1	1939.82	170.17	182.773	162.711	150.653	830.392	3364.63	897.728	1531.49	348.439	727.103	384.91	321.226
ZNF700	156.639	155.206	658.994	9.85182	88.3007	84.9792	360.454	302.003	88.1903	137.333	223.619	224.731	195.951	304.52	747.128	1012.18	325.759	242.887	424.136	439.667
ZNF70	23.5365	35.9898	0	0	32.5699	22.8185	0	0	206.191	252.45	33.0643	29.1318	0	0	0	0	111.335	132.342	795.561	938.554
ZNF7	421.221	392.889	404.134	1079.91	439.332	413.093	375.695	608.57	583.795	599.82	402.862	367.893	206.228	261.93	1256.23	633.205	560.801	1005.8	962.274	1067.76
ZNF699	38.9569	44.2375	0	0	23.8846	32.2606	0	0	45.9583	66.6467	40.8953	39.9522	43.1639	0	0	0	140.2	147.912	213.294	159.716
ZNF697	693.92	639.57	53.7025	709.331	828.723	721.536	195.849	117.91	765.144	1065.34	610.819	570.984	614.572	245.959	0	4.0677	352.562	375.229	2569.33	2831.81
ZNF696	213.451	240.682	0	65.1736	259.112	260.446	0	42.5999	181.349	219.126	215.788	223.899	0	0	0.734639	0	45.3589	113.658	71.0979	202.785
ZNF695	123.364	139.461	17.294	0	120.871	134.55	153.174	0	58.3795	48.4703	141.828	160.641	419.992	14.9066	205.699	37.2872	686.569	99.6458	47.8072	129.208
ZNF692	526.73	513.605	1.82043	0	442.227	439.846	0	0.760713	1132.81	969.406	549.041	493.576	16.4434	4.25902	0.734639	123.387	989.649	544.938	1249.12	936.759
ZNF691	294.612	299.915	0	79.5724	292.405	322.606	227.094	159.75	278.234	213.067	283.657	273.839	462.471	341.787	0	244.74	490.701	1228.45	567.558	550.929
ZNF69	45.4497	33.7405	0	0.757832	41.2552	36.9817	52.5821	48.6856	52.1689	37.3625	72.2194	41.6169	109.623	67.0796	0	0	10.3088	15.5697	485.427	448.639
ZNF689	419.598	350.151	72.817	0	376.363	390.275	0	89.7641	619.816	683.633	317.591	380.378	163.064	0	0	65.7611	410.292	354.988	277.037	193.812
ZNF688	34.0873	34.4903	0	0	43.4266	21.2448	55.6303	0	267.055	229.224	26.9735	32.4612	22.6097	0	0	85.4216	39.1736	18.6836	93.1628	218.936
ZNF687	1057.52	1049.7	0.910213	1.51566	1084.94	1000.87	3.04824	0	978.788	1016.87	959.735	1116.16	17.1285	1.06476	0	0	503.071	1008.91	951.241	746.536
ZNF684	124.987	135.712	1086.79	1382.29	105.671	134.55	576.879	851.998	85.706	100.98	112.245	134.006	326.813	1271.32	910.952	1039.3	150.509	84.0761	133.615	143.565
ZNF683	0	1.49958	0	0	0	0	0	1.52143	2.48423	0	0	0.832337	0	0	0.734639	0.67795	0	0	0	0
ZNF682	612.76	749.788	1432.67	1173.12	691.93	774.255	1351.13	623.024	233.518	226.195	656.065	643.397	2191.77	1059.43	1087.27	1978.93	1014.39	1200.42	246.391	240.471
ZNF681	339.25	357.649	207.528	54.5639	347.412	339.13	0.762059	245.71	180.107	171.666	364.577	344.588	235.004	239.57	0	387.787	668.013	861.002	444.975	321.226
ZNF680	207.77	251.929	317.664	264.483	159.954	162.877	294.917	151.382	83.2218	77.7545	482.043	547.678	261.724	340.722	483.392	326.772	253.597	331.634	337.102	473.763
ZNF679	0	0	0	0	0	0	0	0	1.24212	0	0	0	0	0	0	0	2.06177	0	0	0
ZNF678	1070.5	1152.42	135.622	270.546	1009.67	1089.78	152.412	565.97	351.519	407.958	1156.38	1246.01	41.1085	525.989	30.8548	214.91	1162.84	607.216	838.465	839.853
ZNF677	337.626	362.898	162.018	68.2049	366.954	348.572	501.435	163.553	197.497	257.499	325.422	368.726	588.537	499.37	263.001	415.583	1441.18	1595.89	1278.54	1371.04
ZNF676	0	0	0	0	0	0	0	0	0	0	0	0	0	0	0	0	1659.72	2955.12	174.067	270.978
ZNF675	508.063	512.855	679.019	469.856	596.391	605.87	798.638	668.666	249.665	317.077	553.392	590.127	308.999	1291.55	0	682.695	1319.53	1338.99	633.752	558.107
ZNF674	92.5226	98.9721	13.6532	107.612	87.5769	90.4871	152.412	79.1141	85.706	67.6565	85.2711	95.7188	2.74057	137.353	1.46928	144.403	111.335	186.836	125.034	226.114
ZNF672	431.772	413.883	0.910213	90.9399	419.066	441.42	0	0	1006.11	940.122	352.396	426.989	60.9776	1.06476	0.734639	107.116	98.9649	52.9368	391.039	290.718
ZNF671	104.697	123.715	0	272.062	107.843	104.65	195.849	149.1	284.445	294.861	132.257	113.198	121.955	208.692	434.171	378.974	387.612	253.785	543.041	626.301
ZNF670-ZNF695	262.959	252.679	608.022	444.848	243.912	300.575	445.042	368.946	58.3795	69.6761	304.54	270.51	230.208	444.003	0	673.204	148.447	263.127	110.324	152.537
ZNF669	213.451	224.937	87.3804	36.3759	233.78	202.219	86.8747	25.8642	151.538	218.116	226.229	252.198	143.195	1.06476	0	0	68.0383	249.114	349.361	306.869
ZNF668	123.364	96.7227	0	75.0254	128.832	118.814	0.762059	0	417.351	330.204	97.4527	101.545	6.16627	0	0	45.4226	47.4207	23.3545	104.195	41.2748
ZNF667	385.511	367.396	168.389	0	390.115	372.177	69.3474	270.053	111.79	151.47	375.889	426.157	241.855	298.132	0	126.099	406.168	862.559	1045.63	940.348
ZNF665	79.537	87.7252	0	0	75.9965	59.8002	204.232	204.632	70.8006	73.7153	80.0504	92.3895	30.1462	66.0148	117.542	219.656	49.4824	91.861	251.294	96.9061
ZNF664-RFLNA	72.2326	67.481	65.5353	46.2278	91.1958	81.045	6.09647	0	299.35	269.616	89.6216	89.8924	47.2748	45.7845	54.3633	0	28.8647	1.55697	24.5165	8.97279
ZNF664	3151.45	2646.75	1544.63	857.108	2337.07	2805.1	992.201	853.52	9298.48	10153.5	2905.31	3168.71	1449.07	851.804	1277.54	881.334	1977.24	1996.03	2738.5	3395.3
ZNF662	8.11602	14.9958	0	0	13.028	19.6711	126.502	0	0	1.0098	7.83102	11.6527	0	0	0	0	286.586	300.494	550.396	854.209
ZNF660	390.381	407.885	445.094	256.905	396.629	432.764	209.566	0	268.297	344.341	416.784	372.055	93.1793	8.51804	1.46928	54.236	53.606	21.7975	981.887	1202.35
ZNF66	60.8702	102.721	1114.1	493.349	96.2622	117.24	672.136	867.973	33.5371	38.3723	207.087	129.012	359.699	1390.57	1220.23	809.472	1063.87	901.483	508.718	497.092
ZNF655	1338.33	1306.88	324.036	223.561	1289.77	1255.02	317.779	304.285	1529.05	1468.25	1299.95	1248.51	601.554	204.433	0	447.447	876.251	806.508	1820.35	2530.33
ZNF654	210.205	201.693	318.574	323.594	208.447	187.269	380.267	490.66	349.035	435.223	216.658	248.869	372.717	499.37	586.976	391.177	719.557	1804.52	601.881	556.313
ZNF653	55.1889	40.4886	0	0	44.8741	34.6212	0	0	98.1272	115.117	42.6355	48.2756	0	0	0	0	24.7412	4.6709	22.0649	73.5769
ZNF652	771.834	743.79	184.773	504.716	765.755	778.976	387.126	168.117	1110.45	835.103	696.96	763.253	462.471	218.275	700.845	197.961	101.027	421.938	3052.31	3036.39
ZNF649	721.514	737.792	551.589	961.689	1134.16	1323.47	667.564	893.077	276.992	302.939	951.904	969.673	1366.86	1012.58	0	846.759	1004.08	831.419	471.943	597.588
ZNF648	14.6088	19.4945	0	0	27.5035	23.6053	0	0	0	0	19.1425	7.49104	0	0	0	0	10.3088	0	25.7424	30.5075
ZNF646	600.586	582.586	0	72.7519	705.681	615.312	0	25.8642	722.912	791.682	606.469	627.582	0	0	0	80.676	199.991	401.697	416.781	425.31
ZNF644	1968.14	2020.68	3467.91	2515.25	2099.67	2392.01	2160.44	971.43	1697.97	2166.02	1841.16	1886.08	2099.96	1208.5	206.433	1373.53	2173.1	3193.34	2205.26	2435.21
ZNF641	300.293	293.167	0	137.925	330.042	339.917	0	0.760713	1511.66	1853.99	285.397	291.318	101.401	720.839	0	98.9806	721.619	848.546	2649.01	2280.88
ZNF639	799.428	805.273	719.978	26.5241	820.038	813.597	1011.25	73.0284	716.701	718.976	829.218	812.361	289.13	189.526	0	277.281	377.303	442.178	745.303	737.563
ZNF638	4118.07	4461.24	4603.85	2159.82	3874.37	4336.3	2507.17	2401.57	3656.79	3572.67	4467.16	4283.21	4741.87	2894.01	2791.63	4024.99	11187.2	15242.7	9105.44	12703.7
ZNF630	43.8265	36.7396	0	175.059	31.1224	29.9001	0	0	108.064	118.146	40.0252	39.1199	0	4.25902	0	61.0155	2.06177	9.34179	248.843	281.746
ZNF629	271.887	248.18	0	0	228.713	240.774	0	0	946.493	1178.43	270.605	313.791	0	0	0	14.2369	16.4941	10.8988	512.396	707.056
ZNF628	123.364	150.707	0	0	146.927	122.748	1.52412	0.760713	303.076	292.841	94.8423	137.336	0	0	124.154	0	37.1118	123	106.647	41.2748
ZNF627	310.844	304.414	1105.91	991.245	345.965	394.209	594.406	362.099	520.447	558.418	382.85	327.941	511.801	732.552	205.699	391.177	525.751	454.634	959.822	698.083
ZNF626	314.09	359.149	1553.73	1494.45	346.689	300.575	2007.26	1510.78	247.181	293.851	404.603	418.666	740.638	625.011	1956.34	1594.54	325.759	523.14	899.757	716.028
ZNF625	12.9856	11.2468	0	0	13.028	9.44213	0	0	13.6633	12.1176	18.2724	11.6527	0.685142	2.12951	0	0.67795	26.803	59.1647	33.0973	8.97279
ZNF624	38.1453	35.2401	0	513.052	49.2168	42.4896	76.2059	375.031	222.339	307.988	38.285	37.4552	417.251	219.34	0.734639	216.944	443.28	453.077	429.039	362.501
ZNF623	655.774	624.574	520.642	362.244	657.188	594.068	204.994	0	439.709	569.526	597.768	658.379	4.11085	421.643	593.588	324.738	783.472	759.799	1496.73	915.224
ZNF622	409.859	448.373	1313.44	1417.15	498.682	476.041	1197.96	1535.88	781.291	723.015	455.069	417.833	1576.51	854.999	1711.71	941.672	420.601	202.405	339.554	231.498
ZNF621	419.598	458.871	0	18.9458	473.349	431.191	0	123.996	596.216	779.564	469.861	399.522	23.2948	0	0	0	344.315	211.747	843.369	861.388
ZNF620	274.321	290.168	755.476	5.30483	340.898	302.148	281.962	273.096	47.2004	72.7055	278.436	237.216	89.0684	14.9066	18.366	309.145	20.6177	91.861	245.165	220.731
ZNF619	191.538	210.691	0	160.66	196.143	192.777	0	49.4463	110.548	113.097	174.893	190.605	0	92.6337	0	0	12.3706	56.0508	187.551	192.018
ZNF618	1306.68	1384.11	0.910213	13.641	1548.88	1414.75	223.283	251.035	2779.86	2900.14	1338.23	1431.62	280.908	274.707	306.344	262.366	635.024	479.545	3818.45	4096.97
ZNF616	975.546	925.239	983.94	1508.84	986.507	1027.62	512.104	1046.74	352.761	380.694	1091.12	985.488	171.971	420.578	1260.64	355.924	364.933	681.951	619.042	796.784
ZNF615	224.814	220.438	0	386.494	281.549	270.675	782.635	848.955	281.96	278.704	230.58	258.025	674.864	247.023	0.734639	323.382	426.786	369.001	359.167	464.79
ZNF614	647.658	632.072	789.154	1159.48	794.706	797.86	851.982	1854.62	377.603	462.488	775.271	645.894	2101.33	1425.71	642.074	768.117	874.19	1147.48	812.723	687.316
ZNF613	178.552	169.452	268.513	916.977	266.35	253.364	1210.91	1154	134.149	122.186	209.697	211.414	572.093	675.055	2133.39	1033.87	268.03	356.545	306.457	324.815
ZNF611	154.204	177.7	132.891	278.124	196.143	184.908	229.38	750.063	355.245	353.429	173.152	167.3	377.513	179.944	228.473	471.175	197.93	663.267	974.532	970.856
ZNF610	156.639	167.203	1.82043	403.167	114.357	134.55	621.078	722.677	116.759	131.274	116.595	124.851	216.505	259.8	0.734639	374.228	206.177	375.229	258.649	366.09
ZNF609	1856.13	1884.22	198.426	24.2506	1877.47	1886.85	41.9132	227.453	2008.5	2362.93	1895.11	2152.42	169.915	207.627	307.079	309.145	2863.8	2081.66	5815.32	7172.85
ZNF608	1060.76	1099.19	276.705	212.193	1014.01	1048.08	438.946	540.867	673.227	867.417	1187.7	1177.76	437.805	408.866	528.205	730.152	1637.04	2584.56	1799.51	2397.53
ZNF607	370.091	362.148	117.417	0	408.21	407.585	585.261	70.7463	214.886	205.999	395.031	372.055	376.143	492.982	157.213	193.894	437.095	756.685	532.009	466.585
ZNF606	403.366	378.643	40.9596	682.807	373.468	388.701	324.637	52.4892	474.488	521.056	376.759	352.911	204.857	110.735	0	517.953	736.051	688.179	1147.37	1530.76
ZNF605	1011.26	1099.19	212.08	274.335	903.272	956.803	280.438	736.37	550.258	576.595	1110.26	995.476	713.918	0	0	195.249	298.956	306.722	1407.25	1207.74
ZNF600	178.552	171.702	1561.92	3031.33	238.846	207.727	2517.08	2822.24	137.875	109.058	180.113	184.779	1349.73	1472.56	2084.9	3681.94	552.554	342.532	393.49	346.35
ZNF599	51.9425	45.7371	195.696	0	49.9405	62.9476	271.293	76.832	104.338	89.872	45.2459	28.2995	67.829	224.663	0	0.67795	76.2854	63.8356	368.974	391.214
ZNF598	564.875	647.817	105.585	0	765.755	587.773	12.1929	50.207	1722.82	1593.46	636.053	639.235	9.59198	0	0	8.13539	96.9031	132.342	118.905	95.1115
ZNF597	43.8265	47.9865	0	0	59.3496	51.9317	171.463	188.657	99.3693	113.097	55.6872	43.2815	0.685142	0	0	0	694.816	834.533	214.52	206.374
ZNF596	0.811602	0.749788	0	0	0	0	0	0	0	0	0.870113	0	0	0	0	0.67795	10.3088	98.0888	58.8397	168.688
ZNF594	353.858	386.141	291.268	157.629	426.304	428.83	0	176.485	186.317	294.861	417.654	305.468	298.722	0	0	67.117	167.003	247.557	525.88	678.343
ZNF593	9.73922	11.9966	0	0	9.40909	6.29476	0	0	7.4527	3.02939	12.1816	8.32337	0	0	122.685	0	65.9766	40.4811	22.0649	26.9184
ZNF592	1256.36	1298.63	115.597	460.004	1479.4	1449.37	529.631	168.878	2215.94	2343.74	1266.01	1241.85	868.76	603.716	45.5476	158.64	1195.83	979.331	1815.45	1909.41
ZNF589	2500.55	2971.41	727.26	0.757832	3217.91	3061.61	158.508	292.874	585.037	796.731	3352.55	2903.19	589.222	662.278	0	708.457	1515.4	1570.98	400.845	409.159
ZNF587B	624.122	702.552	0.910213	0	694.101	749.076	130.312	197.025	290.655	282.743	770.92	610.103	100.031	186.332	0	113.218	863.881	2134.6	1121.63	1010.34
ZNF587	558.382	638.82	243.937	428.175	665.874	684.555	405.415	340.799	469.52	544.281	641.273	656.714	338.46	671.861	204.964	964.044	474.207	770.698	1214.79	1629.46
ZNF586	293.8	311.162	187.504	0	318.461	326.54	209.566	0	202.465	217.107	336.734	319.618	145.25	630.335	0	47.4565	940.166	1391.93	910.789	647.835
ZNF585B	93.3342	98.2223	319.485	19.7036	101.329	111.732	131.074	91.2855	176.381	179.744	75.6998	84.0661	36.9976	53.2378	0	42.0329	253.597	397.026	807.82	965.472
ZNF585A	136.349	138.711	362.265	544.881	123.042	120.387	0.762059	5.32499	93.1587	108.048	100.063	102.378	104.827	58.5616	1.46928	167.454	1303.04	1289.17	1439.12	1123.39
ZNF584	41.3917	48.7362	63.7149	389.526	48.493	48.7844	0	158.989	258.36	210.038	55.6872	40.7845	0	419.514	0	14.2369	158.756	110.545	299.102	324.815
ZNF583	41.3917	52.4852	26.3962	0	49.2168	61.3739	320.827	306.567	178.865	170.656	47.8562	39.9522	272.001	97.9575	1078.45	115.251	191.744	260.013	333.425	340.966
ZNF582	128.233	143.959	0	45.4699	145.479	155.795	267.483	67.7034	78.2533	106.029	105.284	99.0482	341.201	271.513	0	212.876	193.806	333.191	152.002	95.1115
ZNF581	539.715	505.357	180.222	147.777	493.615	450.075	80.7783	286.028	608.637	563.467	411.563	557.666	268.576	12.7771	105.788	206.097	602.036	437.507	197.358	139.975
ZNF580	157.451	121.466	0	6.06266	136.794	118.027	25.1479	15.975	767.628	591.742	106.154	126.515	45.2193	94.7632	66.1175	3.38975	68.0383	59.1647	395.942	468.38
ZNF579	266.205	251.929	12.743	0	300.367	257.298	0.762059	0	1073.19	851.26	223.619	238.881	97.9753	36.2017	0	37.2872	10.3088	1.55697	197.358	100.495
ZNF578	28.4061	47.9865	0.910213	0	70.2063	80.2581	13.7171	15.975	0	1.0098	39.1551	54.1019	0.685142	20.2304	0	0	608.221	1033.82	204.713	206.374
ZNF577	305.162	280.421	30.037	547.913	420.514	417.028	197.373	572.817	146.57	182.773	327.162	269.677	350.107	324.75	0	233.893	855.634	1152.15	923.047	1137.75
ZNF576	127.422	134.962	107.405	274.335	150.545	171.532	196.611	534.02	213.644	212.058	145.309	134.006	34.9422	128.835	0	236.604	272.153	130.785	123.808	181.25
ZNF575	1.6232	1.49958	0	0	2.17133	2.36053	0.762059	0	19.8739	25.245	0.870113	2.49701	0	0	0	0	12.3706	70.0634	80.9046	52.0422
ZNF574	373.337	363.647	0	443.332	501.577	449.288	162.319	0	561.437	553.369	375.889	489.414	117.844	0	0	107.116	626.777	748.9	453.556	502.476
ZNF573	48.6961	58.4835	155.646	0	55.7307	47.9975	100.592	50.207	28.5687	38.3723	65.2585	52.4373	234.318	382.247	0	376.262	148.447	289.596	109.099	166.894
ZNF572	0	0	0	0	23.8846	33.8343	0	3.04285	7.4527	14.1372	6.09079	4.16169	0	0	0	0	131.953	694.407	110.324	87.9333
ZNF571	133.103	114.718	1132.3	496.38	109.29	103.863	380.267	986.644	100.611	65.6369	93.9722	116.527	261.039	19.1656	728.762	28.4739	445.342	425.052	272.134	315.842
ZNF570	79.537	88.475	0	101.55	87.5769	88.1266	148.602	126.278	70.8006	127.235	93.1021	87.3954	63.033	62.8206	0	0	711.31	501.343	253.746	498.887
ZNF57	0	0.749788	0	0	0	0	0	0	0	0	0	0	0	0	0	0	294.833	252.228	170.39	147.154
ZNF569	361.975	366.647	506.988	402.409	371.297	399.717	1149.19	568.252	211.16	245.381	422.005	368.726	489.191	269.383	61.7096	0.67795	480.392	403.254	214.52	305.075
ZNF568	124.175	152.207	296.729	107.612	141.136	145.566	1005.92	1435.46	191.286	189.842	80.9205	79.9044	322.702	473.816	110.93	338.975	307.203	221.089	473.169	606.56
ZNF567	361.975	373.395	1418.11	1570.23	363.335	401.291	1180.43	757.67	199.981	271.636	423.745	366.228	742.694	755.976	1781.5	951.163	175.25	242.887	241.488	425.31
ZNF566	375.772	358.399	228.463	376.643	410.381	424.896	276.627	114.107	240.971	265.577	365.447	332.935	459.045	695.285	63.9136	103.048	171.127	302.051	285.618	256.622
ZNF565	25.1597	28.492	0	263.726	29.6748	38.5554	285.01	203.11	72.0428	90.8818	33.9344	25.8025	1.37028	0	0	273.892	113.397	104.317	104.195	170.483
ZNF564	15.4204	9.74725	0	0	23.8846	19.6711	0	1.52143	22.3581	16.1568	27.8436	18.3114	30.8314	0	41.8744	0.67795	16.4941	99.6458	9.80661	46.6585
ZNF563	1.6232	1.49958	0	246.295	0	0	0	0	0	1.0098	6.09079	17.4791	0	0	0	65.0832	18.5559	18.6836	94.3886	62.8095
ZNF562	525.107	599.081	245.757	0.757832	472.626	500.433	186.704	359.817	365.182	384.733	582.976	600.115	433.695	369.47	0	67.795	1255.62	1765.6	1696.54	1844.81
ZNF561	962.56	974.725	1273.39	336.478	945.251	967.032	715.573	750.063	1329.06	1338.99	993.669	938.877	411.77	355.628	739.047	1069.8	1004.08	703.748	1596.03	1096.47
ZNF560	1.6232	2.24937	0	0	7.23776	8.65529	0.762059	0	0	1.0098	7.83102	7.49104	0	0	0	0	470.083	379.9	80.9046	17.9456
ZNF559-ZNF177	4.05801	6.7481	0	6.06266	6.51398	4.72107	0	0	2.48423	7.06859	8.70113	7.49104	0	0	0	0	24.7412	17.1266	47.8072	50.2476
ZNF559	241.857	212.94	407.775	939.712	202.657	225.824	277.389	626.066	360.214	300.92	219.268	217.24	599.499	1058.37	226.269	744.389	414.415	945.078	587.171	850.62
ZNF558	0	0	0	0	0	0	0	0	0	0	1.74023	0	0	0	0	0	261.845	143.241	671.753	893.69
ZNF557	101.45	90.7244	263.962	614.602	109.29	110.158	182.894	222.889	116.759	171.666	117.465	92.3895	161.693	125.641	180.721	0.67795	327.821	236.659	323.618	484.531
ZNF556	0	0	0	0	0	0	0	0	1.24212	0	0	0	0	0	0	0	0	0	9.80661	0
ZNF555	1.6232	0	0	0	0.723776	1.57369	0	0	0	0	1.74023	1.66467	0	0	0	0.67795	336.068	261.57	804.142	656.808
ZNF554	85.2182	76.4784	0	6.06266	94.0909	80.2581	35.0547	26.6249	96.8851	108.048	69.609	96.5511	168.545	210.822	0	0	76.2854	84.0761	152.002	156.127
ZNF552	142.842	161.954	536.115	10.6097	163.573	173.893	390.174	331.671	96.8851	95.9308	175.763	168.965	568.668	53.2378	878.628	740.321	284.524	263.127	323.618	335.582
ZNF551	883.023	922.24	0	3.78916	921.367	1052.01	0	89.0034	269.539	316.067	998.02	1010.46	254.873	124.576	0	244.062	346.377	504.457	605.558	572.464
ZNF550	278.38	342.653	358.624	0	335.832	349.359	410.75	580.424	211.16	251.44	360.227	356.24	332.979	319.427	0	381.008	896.869	615.001	264.779	358.912
ZNF549	336.815	349.401	154.736	0	368.402	358.014	403.891	219.085	281.96	328.184	375.889	330.438	576.204	285.354	618.566	1.3559	571.11	579.191	406.974	599.382
ZNF548	139.596	145.459	294.909	464.551	144.755	175.466	185.942	99.6534	299.35	305.969	130.517	136.503	378.198	0	4.40783	77.2862	962.846	618.115	623.946	550.929
ZNF547	19.4784	14.246	801.897	364.517	15.1993	16.5237	83.8265	245.71	72.0428	107.039	14.7919	11.6527	106.197	0	0	471.853	32.9883	37.3672	107.873	134.592
ZNF546	52.7541	77.978	0	0	33.2937	70.816	0	15.975	60.8637	49.4801	64.3884	66.587	32.8868	0	0	0	8.24707	73.1774	82.1304	105.879
ZNF544	881.4	986.722	719.068	154.598	1079.87	1137.78	579.927	973.712	377.603	407.958	1096.34	835.667	922.886	643.112	2274.44	601.341	569.048	915.496	1393.76	1471.54
ZNF543	79.537	83.9763	19.1145	0	99.8811	89.7003	223.283	38.7963	75.7691	96.9406	87.0113	94.8865	43.8491	18.1008	0.734639	0	140.2	284.925	702.399	482.736
ZNF542P	624.122	642.569	155.646	0	744.042	723.897	273.579	212.239	653.353	644.251	643.884	606.774	43.8491	103.281	23.5084	37.9652	577.295	448.406	501.363	371.473
ZNF541	1.6232	0	0	0	0	0	0	0	50.9268	26.2548	7.83102	3.32935	0	0	0	0.67795	2.06177	0	8.58079	53.8367
ZNF540	5.68121	3.74894	0	54.5639	5.79021	3.93422	0	0	7.4527	8.07839	9.57124	7.49104	32.2017	0	0	0	158.756	62.2786	35.549	59.2204
ZNF536	0	0.749788	0.910213	0	1.44755	1.57369	0	0	38.5056	47.4605	0	0.832337	58.237	68.1444	52.894	66.4391	10.3088	0	294.198	353.528
ZNF534	7.30442	6.7481	0	0	5.79021	2.36053	0	0	4.96847	6.05879	0	2.49701	0	0	0	0	113.397	344.089	11.0324	21.5347
ZNF532	4604.22	4851.13	2968.2	3189.72	4496.82	4344.96	2253.41	2862.56	3918.88	4616.8	4425.39	5080.59	2558.32	6037.16	5081.5	2934.84	4954.43	6648.24	7340.25	9125.32
ZNF530	154.204	177.7	0	18.9458	204.105	166.811	57.9165	56.2927	125.454	141.372	196.646	153.15	93.1793	276.836	96.9723	88.8114	270.092	406.368	199.81	165.099
ZNF529	596.528	652.316	437.812	215.224	657.188	651.507	71.6336	26.6249	352.761	461.478	657.805	614.265	531.67	463.169	19.1006	450.836	674.198	548.052	578.59	633.479
ZNF528	387.946	389.89	618.945	310.711	407.486	405.225	358.93	521.849	363.94	466.527	17.4023	12.4851	0	90.5042	0.734639	12.2031	711.31	1387.26	2099.84	1993.75
ZNF527	86.8414	89.2248	0	469.098	116.528	116.453	209.566	153.664	130.422	165.607	106.154	86.5631	0	100.087	0	156.606	480.392	354.988	312.586	263.8
ZNF526	251.597	261.676	10.0123	47.7434	303.262	291.919	1.52412	10.65	464.552	442.292	242.762	299.641	106.882	58.5616	0	0	511.318	534.039	202.261	192.018
ZNF525	1361.06	1413.35	0.910213	23.4928	1538.02	1351.01	329.21	41.8392	178.865	172.675	1486.15	1345.06	446.712	140.548	837.488	298.976	358.748	348.76	383.684	730.385
ZNF524	12.174	24.743	0	0	28.2273	18.0974	7.62059	22.8214	54.6531	47.4605	19.1425	30.7965	6.85142	0	0	0	57.7295	45.152	98.0661	1.79456
ZNF521	217.509	165.703	647.161	307.68	125.213	145.566	97.5436	123.235	741.544	823.995	174.023	204.755	183.618	422.708	199.087	184.402	63.9148	46.709	2801.01	3887.01
ZNF519	882.211	955.98	228.463	472.887	788.192	872.611	42.6753	333.192	171.412	209.028	859.672	738.283	115.789	496.176	0	256.943	193.806	283.368	432.717	527.6
ZNF518B	564.063	473.866	1470.9	515.326	430.647	327.327	1396.85	1354.83	1033.44	1262.25	304.54	488.582	833.132	2637.4	264.47	1106.41	2711.22	3604.37	3030.24	2813.87
ZNF518A	2106.92	2054.42	864.702	572.921	1972.29	2308.6	1274.92	470.881	1233.42	1467.24	2096.97	1955.16	1057.86	1011.52	988.824	833.878	2059.71	2438.21	1777.45	2654.15
ZNF517	94.9574	92.224	3.64085	87.1507	98.4335	70.816	41.9132	0	367.666	300.92	75.6998	98.2158	73.9953	31.9427	0	160.674	393.798	155.697	323.618	202.785
ZNF516	575.426	551.844	778.232	1464.13	422.685	382.406	675.184	772.884	2316.55	2371.01	337.604	670.032	838.613	694.221	474.577	617.612	470.083	1421.51	3128.31	3903.16
ZNF514	358.728	338.904	513.36	222.045	248.979	228.972	406.94	586.509	275.75	325.155	304.54	331.27	274.742	640.983	169.702	451.514	589.666	317.621	1090.99	1048.02
ZNF513	169.625	175.45	177.491	0	211.343	184.122	85.3506	130.082	748.996	694.741	180.113	190.605	204.857	186.332	96.2377	225.079	109.274	76.2913	167.938	209.963
ZNF512B	587.6	550.345	0	93.9712	696.996	610.591	0.762059	12.1714	1630.9	1802.49	529.899	444.468	16.4434	26.6189	6.61175	21.6944	284.524	513.799	581.042	925.992
ZNF512	1055.89	1052.7	979.389	669.924	983.611	1113.39	515.914	693.77	965.124	1008.79	1067.63	1037.92	762.563	311.973	756.678	102.37	334.006	731.774	1208.67	1220.3
ZNF511	413.105	398.138	428.71	170.512	482.759	450.075	711.763	406.221	709.248	620.016	412.434	400.354	513.171	517.471	661.175	547.783	226.794	443.735	380.006	206.374
ZNF510	494.266	484.363	638.969	694.174	431.37	487.057	48.0097	133.125	355.245	356.459	486.393	448.63	80.8467	648.436	893.321	107.116	494.824	635.242	354.264	500.682
ZNF507	1283.14	1180.17	315.844	321.321	1231.14	1213.31	0	0	616.09	799.76	1172.04	1320.09	130.862	0	30.1202	97.6247	1154.59	1983.57	2288.62	2282.68
ZNF506	208.582	252.679	714.517	508.505	233.056	245.495	476.287	217.564	253.392	271.636	249.722	233.887	221.986	271.513	0	107.794	406.168	538.71	943.886	1315.41
ZNF503	6.49282	5.24852	0	0	4.34266	7.86845	0	0	1186.22	1179.44	0.870113	4.99402	1.37028	0	0	0	12.3706	34.2532	817.626	868.566
ZNF502	0.811602	0.749788	0	0.757832	7.96153	3.93422	83.8265	0	2.48423	5.04899	2.61034	2.49701	0	0	0	0	558.739	709.976	171.616	279.951
ZNF501	120.117	121.466	0	0	117.252	122.748	0	244.189	26.0844	40.3919	100.933	129.012	43.8491	0	190.271	91.5232	202.053	222.646	219.423	292.513
ZNF500	188.292	180.699	0	1.51566	206.276	185.695	0.762059	1.52143	356.487	384.733	158.361	158.144	4.11085	0	0	148.471	199.991	144.798	229.23	159.716
ZNF497	13.7972	11.2468	0	0	10.1329	11.8027	0	0	60.8637	60.5879	13.0517	10.8204	0	0	0	0	6.1853	31.1393	12.2583	19.7401
ZNF496	1754.68	1738.76	995.772	4.54699	2061.31	1806.6	460.284	371.988	1461.97	1536.91	1654.95	1923.53	303.518	275.772	283.571	189.148	1748.38	2126.81	1184.15	1471.54
ZNF493	1056.71	1003.97	813.73	469.098	1045.86	1054.37	871.796	492.181	385.056	421.086	1259.05	1110.34	509.745	724.034	849.977	486.09	987.587	709.976	1653.64	1582.8
ZNF492	0	0	0	0	0	0	0	0	1.24212	0	0	0.832337	0	1.06476	0	0	323.698	516.912	193.681	59.2204
ZNF491	0	0.749788	0	0	0.723776	0	0	0	0	0	0.870113	2.49701	0	0	0	0	51.5442	0	128.712	43.0694
ZNF490	11.3624	18.7447	0	0	23.1608	5.50791	0	0	28.5687	22.2156	24.3632	14.9821	0.685142	0	0	0	206.177	261.57	178.971	235.087
ZNF487	21.1017	16.4953	95.5723	455.457	16.6468	26.7527	173.749	876.341	68.3164	58.5683	18.2724	31.6288	315.85	711.257	490.739	47.4565	101.027	85.6331	58.8397	87.9333
ZNF486	800.24	940.984	443.273	715.394	936.566	1023.68	798.638	772.123	433.499	566.497	912.749	890.601	2970.09	2064.56	2308.97	1340.98	1113.35	1270.48	359.167	450.434
ZNF485	128.233	124.465	3.64085	0	109.29	138.485	0	204.632	7.4527	35.3429	135.738	133.174	0	0	0	269.824	185.559	266.241	57.6138	91.5224
ZNF484	174.494	189.696	273.064	0	210.619	250.217	480.097	705.941	129.18	164.597	221.009	213.911	235.689	212.951	6.61175	143.725	298.956	264.684	516.073	493.503
ZNF483	163.944	179.199	21.8451	0.757832	142.584	177.827	0	4.56428	3.72635	5.04899	177.503	211.414	0	0	196.149	84.0657	1162.84	1837.22	339.554	445.05
ZNF480	699.601	776.781	1364.41	1821.83	867.083	981.195	1619.38	1506.21	490.636	635.163	875.334	575.978	1228.46	1915.5	686.153	1692.16	647.395	709.976	454.782	773.454
ZNF48	464.236	416.133	274.884	84.1194	537.042	517.744	99.0677	75.3105	1543.95	1717.67	446.368	467.774	119.215	15.9713	293.855	231.859	317.512	342.532	247.617	407.365
ZNF479	0	0	0	0	0	0	0	0	2.48423	0	0	0	0	0	0	0	0	0	0	0
ZNF474	2.43481	2.24937	0	0	1.44755	1.57369	0	0	0	2.0196	0	1.66467	0	0	0	0	0	0	58.8397	5.38367
ZNF473	202.089	203.193	75.5476	155.356	218.58	247.856	0	78.3534	371.393	416.037	218.398	227.228	286.389	241.7	380.543	502.361	1016.45	1194.19	860.53	565.286
ZNF471	21.9133	20.2443	0	0	25.3322	29.1132	111.261	0	77.0112	86.8426	27.8436	27.4671	0	0	0	0	212.362	446.849	577.364	637.068
ZNF470	347.366	341.154	0	6.06266	374.192	391.062	38.865	9.88926	177.623	201.96	297.579	298.809	147.305	109.67	0	67.117	579.357	783.154	638.656	599.382
ZNF469	14.6088	11.9966	0	1.51566	14.4755	8.65529	0	0	1829.64	2387.16	41.7654	49.1079	0	2.12951	0	0	6.1853	28.0254	1181.7	1064.17
ZNF467	1.6232	7.49788	0	0	7.23776	11.0158	52.5821	10.65	976.304	552.36	3.48045	1.66467	1.37028	0	0	0	0	0	85.8079	129.208
ZNF462	2192.95	2411.32	806.448	166.723	2558.55	2573.77	605.837	455.667	1693	2132.69	2284.92	2220.68	436.435	699.544	362.177	269.146	925.734	398.583	7126.96	9259.92
ZNF461	113.624	102.721	0	356.181	115.804	125.108	355.12	208.435	140.359	165.607	104.414	98.2158	71.9399	187.397	0	102.37	109.274	207.076	208.391	256.622
ZNF460	29.2177	39.7388	0	134.136	31.1224	49.5712	204.994	0	32.295	20.196	43.5056	23.3054	84.2724	640.983	0	0	1719.51	1251.8	1754.16	1807.12
ZNF454	0	0	0	0	0	0.786845	0	0	0	1.0098	0.870113	0	0	0	0	0	268.03	107.431	328.522	631.684
ZNF451	1584.25	1629.29	5116.3	3173.8	1412.81	1311.67	3087.1	2435.8	1125.36	1049.18	1551.41	1773.71	1954.71	4057.78	2339.82	1925.38	3199.86	2779.18	3695.87	3540.66
ZNF45	357.105	344.153	0	300.859	415.447	427.257	337.592	0	499.331	508.938	357.616	275.504	433.009	190.591	786.063	271.858	294.833	185.279	469.492	656.808
ZNF449	331.134	331.406	0	0	295.301	257.298	268.245	321.021	284.445	327.175	286.267	341.258	72.625	43.655	0	0	505.133	331.634	382.458	331.993
ZNF446	44.6381	41.2384	0	0	39.8077	43.2764	0	0.760713	228.549	221.146	43.5056	37.4552	15.0731	12.7771	0	0	171.127	84.0761	301.553	245.854
ZNF445	886.269	942.484	0	0	972.755	903.298	286.534	12.1714	1172.56	1445.02	919.709	853.146	59.6073	1.06476	0	0	129.891	94.9749	2634.3	2783.36
ZNF444	435.83	452.872	66.4455	0	455.979	406.012	3.8103	31.9499	1076.91	894.681	408.083	451.127	127.436	0	0	0	362.871	191.507	676.656	803.962
ZNF443	61.6818	66.7312	0	0	75.2727	90.4871	332.258	327.106	54.6531	59.5781	107.894	84.0661	48.6451	943.373	0	121.353	131.953	146.355	36.7748	143.565
ZNF442	8.92762	11.9966	91.9315	384.221	6.51398	9.44213	0	0	0	2.0196	17.4023	12.4851	0.685142	215.081	0	3.38975	154.633	99.6458	218.197	174.072
ZNF441	0	0	0	0	0	0	0	0	1.24212	0	0	0	0	0	0	0	49.4824	0	247.617	159.716
ZNF440	0	0	0	0	0	0	0	0	0	2.0196	6.9609	2.49701	0	0	0	0	189.683	76.2913	273.359	418.132
ZNF44	29.2177	25.4928	157.467	0	7.96153	22.0316	385.602	535.542	13.6633	41.4017	58.2976	59.096	30.1462	717.645	789.002	434.566	1096.86	454.634	513.621	428.899
ZNF439	0	0	0	0	0	0	0	0	0	0	0	0.832337	0	0	0	0	4.12354	31.1393	306.457	294.307
ZNF438	47.8845	44.2375	1.82043	6.06266	36.9126	28.3264	105.164	324.824	59.6216	51.4997	33.0643	53.2696	21.9245	0	0	0	272.153	625.9	72.3238	156.127
ZNF436	43.8265	38.989	970.287	350.876	36.9126	34.6212	131.836	42.5999	217.37	300.92	40.0252	34.1258	365.18	252.347	769.901	250.163	136.077	157.253	1770.09	1539.73
ZNF433	33.2757	23.2434	51.8821	326.626	36.9126	43.2764	578.403	200.067	52.1689	63.6173	52.2068	39.1199	43.8491	0	0	214.91	57.7295	289.596	198.584	253.033
ZNF432	176.118	167.203	155.646	301.617	235.951	259.659	501.435	133.885	505.541	566.497	184.464	157.312	450.138	113.929	246.839	644.052	1284.48	1085.2	619.042	780.633
ZNF431	875.719	944.733	214.81	0	904.72	912.74	390.936	454.906	349.035	349.39	913.619	957.188	408.344	491.917	866.874	66.4391	861.819	780.04	2789.98	4944.01
ZNF430	315.713	351.651	1510.04	1239.81	356.822	333.622	749.104	1530.55	412.383	442.292	349.785	385.372	564.557	540.896	140.316	371.516	812.336	674.166	1518.8	1419.49
ZNF43	1718.16	1525.07	582.536	95.4869	1383.14	1485.56	1502.78	1287.13	1208.58	1228.92	1590.57	1666.34	1260.66	718.71	888.178	967.434	979.34	962.205	1811.77	2124.76
ZNF429	305.974	274.423	336.779	525.936	233.78	207.727	294.155	508.156	370.151	322.126	311.5	312.959	240.485	580.292	1102.69	162.03	199.991	174.38	685.237	572.464
ZNF428	99.8271	84.7261	44.6004	25.0085	104.948	96.7819	44.1994	39.5571	1252.05	1069.38	78.3102	104.042	16.4434	9.5828	49.2208	15.5928	1808.17	1913.51	561.429	703.467
ZNF426	205.335	203.942	247.578	340.267	272.14	243.922	288.82	2.28214	195.012	221.146	213.178	194.767	607.721	74.5329	0	0	395.859	292.709	855.627	649.63
ZNF425	104.697	56.9839	0	0.757832	102.776	98.3556	0.762059	0	125.454	138.342	75.6998	88.2278	26.7205	129.9	0	0	41.2354	48.2659	229.23	166.894
ZNF423	709.34	788.028	85.56	555.491	690.482	635.77	96.0194	20.5392	486.91	579.624	718.713	767.415	281.593	159.713	0	227.113	1127.79	974.66	2603.66	2568.01
ZNF420	193.973	208.441	352.252	194.763	242.465	236.84	723.194	1519.9	118.001	143.391	178.373	188.941	345.311	0	0	332.195	375.242	498.229	283.166	550.929
ZNF419	262.147	291.668	595.279	820.732	273.587	278.543	32.7685	562.167	291.897	332.224	263.644	231.39	578.945	310.909	618.566	4.74565	441.218	432.836	281.94	484.531
ZNF418	381.453	375.644	485.143	350.118	340.898	398.143	434.374	426.76	131.664	174.695	422.875	345.42	483.025	294.937	0	120.675	511.318	621.229	856.853	1119.8
ZNF417	186.668	196.445	0	0	222.199	219.53	20.5756	85.1998	175.138	204.989	222.749	230.557	211.024	4.25902	0	26.44	232.98	154.14	514.847	288.924
ZNF416	192.35	173.201	0	348.603	188.182	185.695	0	153.664	125.454	185.803	161.841	172.294	467.267	81.9862	553.183	0.67795	181.436	362.773	256.198	177.661
ZNF415	199.654	224.937	334.048	479.708	179.496	172.319	1033.35	674.752	250.908	226.195	200.126	224.731	872.87	309.844	1001.31	553.207	206.177	165.038	514.847	755.509
ZNF414	172.871	159.705	0	0.757832	219.304	180.187	0	26.6249	411.141	323.135	184.464	179.785	32.2017	0	0	0	212.362	320.735	208.391	143.565
ZNF410	23.5365	19.4945	0.910213	109.886	10.8566	18.8843	0	9.88926	34.7793	29.2841	25.2333	16.6467	50.0153	0	0	10.1692	92.7795	193.064	133.615	184.839
ZNF41	149.335	182.199	0	0	151.269	143.206	0	356.774	168.928	297.89	171.412	200.593	116.474	123.512	87.422	0	32.9883	15.5697	513.621	509.654
ZNF408	196.408	195.695	0	0	211.343	195.137	0	31.9499	530.384	414.017	162.711	184.779	117.844	0	0	0	212.362	155.697	190.003	148.948
ZNF407	132.291	174.701	1.82043	0	188.906	195.137	51.82	66.182	423.562	399.88	216.658	155.647	105.512	291.743	35.2627	5.4236	2311.24	2360.36	1892.68	2408.3
ZNF404	88.4646	78.7278	0.910213	0	73.1014	80.2581	0	26.6249	119.243	87.8524	88.7515	84.8984	180.192	148.001	0	0	96.9031	123	118.905	150.743
ZNF398	1955.15	1992.19	464.208	0	1566.97	1408.45	425.991	244.189	542.805	661.418	1493.98	2017.59	328.183	242.764	52.1593	70.5068	536.06	521.583	605.558	737.563
ZNF397	1060.76	992.72	0	335.72	995.916	1057.52	51.058	0.760713	248.423	314.047	1154.64	1012.12	71.2547	101.152	0	0	373.18	846.989	573.687	726.796
ZNF396	25.9713	12.7464	280.345	0	18.8182	16.5237	0	55.532	43.4741	34.3331	26.1034	19.1438	0	0	0	8.13539	14.4324	1.55697	7.35496	3.58912
ZNF395	781.573	731.044	40.0494	254.632	634.028	504.367	3.04824	1.52143	1134.05	1018.89	517.717	586.798	47.2748	264.059	1.46928	18.3046	208.239	74.7343	691.366	672.959
ZNF394	335.192	358.399	358.624	103.065	326.423	310.804	241.573	177.246	403.688	369.586	333.253	309.63	499.468	162.908	285.774	401.346	1144.28	520.026	436.394	622.711
ZNF391	396.873	341.904	249.398	52.2904	361.164	311.59	64.013	14.4535	249.665	285.773	322.812	419.498	0.685142	0	0	181.013	540.183	506.014	421.684	475.558
ZNF385D	159.074	152.957	0	0	186.734	175.466	57.1544	0	14.9054	9.08818	50.4666	99.8805	21.2394	0	0	21.0164	2.06177	79.4052	62.5172	84.3442
ZNF385C	80.3486	84.7261	0	0	74.5489	60.587	0	0	8.69481	2.0196	100.063	110.701	0	0	0	0	2.06177	0	101.744	71.7823
ZNF385B	96.5806	84.7261	0	0	82.5104	67.6686	0	181.81	26.0844	7.06859	67.8688	108.204	0	0	0	0	0	1.55697	387.361	601.177
ZNF385A	395.25	423.63	7.2817	0.757832	434.989	324.18	2.28618	14.4535	1379.99	1269.32	392.421	472.768	17.8137	0	0	0	274.215	180.608	322.392	165.099
ZNF384	1585.87	1528.82	218.451	675.229	1623.43	1627.19	499.911	464.035	2568.7	2945.58	1455.7	1477.4	471.377	653.76	577.426	335.585	1820.54	1511.81	2229.78	2679.27
ZNF383	67.363	63.732	223.002	0	71.6538	66.0949	67.0612	311.892	90.6745	108.048	64.3884	62.4253	53.441	0	0	61.0155	288.647	135.456	350.586	312.253
ZNF382	93.3342	92.224	0	363.002	86.1293	72.3897	0	273.096	64.5901	54.5291	85.2711	94.8865	50.7005	322.621	0	0.67795	208.239	144.798	333.425	477.352
ZNF37BP	389.569	380.893	0	533.514	338.727	339.917	468.666	0	553.984	649.3	479.432	318.785	435.75	113.929	4.40783	2.7118	432.971	579.191	1450.15	1397.96
ZNF37A	495.889	506.107	14.5634	0	256.217	269.101	271.293	156.707	268.297	303.949	706.532	532.696	148.676	150.131	0	7.45745	550.492	1002.69	1697.77	1692.27
ZNF367	303.539	298.416	0.910213	15.1566	304.71	296.64	0.762059	0.760713	206.191	274.665	325.422	316.288	348.052	222.534	0	64.4052	127.83	82.5192	55.1622	59.2204
ZNF366	0	0	0	0	0.723776	0	0	0	0	0	0	0	0	0	0	0	0	0	1.22583	3.58912
ZNF365	21.9133	21.7439	0	0	20.9895	16.5237	0	0	14.9054	21.2058	7.83102	9.98805	0	0	0	0	18.5559	9.34179	20.8391	34.0966
ZNF362	273.51	275.172	119.238	0	296.748	319.459	0	0	1443.34	1416.75	225.359	239.713	0	0	0	3.38975	183.497	84.0761	490.331	504.271
ZNF358	280.003	253.428	0	1.51566	309.776	261.232	60.2027	0	2532.68	1716.66	212.308	273.007	0.685142	21.2951	0	2.03385	12.3706	101.203	456.007	437.872
ZNF354C	478.845	499.359	0	28.0398	472.626	468.959	7.62059	69.2248	218.612	320.106	521.198	515.217	15.0731	40.4607	177.783	31.8636	160.818	266.241	524.654	468.38
ZNF354B	290.554	337.405	0	291.765	313.395	300.575	300.251	219.085	198.739	292.841	276.696	285.492	55.4965	135.224	0	42.7108	286.586	411.039	453.556	672.959
ZNF354A	413.917	473.866	517.911	582.773	434.266	454.009	353.595	813.963	375.119	413.007	561.223	554.337	689.252	929.532	710.396	573.545	212.362	267.798	300.328	455.818
ZNF350	137.161	135.712	612.573	1273.92	148.374	165.237	566.21	696.052	193.77	174.695	145.309	139.833	912.609	550.479	0	242.706	397.921	389.241	381.232	480.941
ZNF35	258.089	273.673	224.822	456.973	340.175	379.259	22.8618	348.406	263.329	318.086	336.734	276.336	212.394	260.865	0	146.437	461.836	501.343	395.942	351.733
ZNF347	301.104	281.171	0.910213	519.115	277.93	302.935	179.846	355.253	193.77	263.557	296.709	277.168	266.52	308.779	0	521.343	253.597	228.874	395.942	534.778
ZNF346	362.786	356.899	0	0	340.175	334.409	119.643	515.763	508.026	441.282	337.604	374.552	256.928	36.2017	1458.99	332.195	402.045	463.976	736.722	685.521
ZNF345	120.929	129.713	0	295.555	141.136	149.5	84.5886	241.146	122.97	120.166	151.4	150.653	236.374	172.49	3.67319	252.197	144.324	253.785	290.521	646.041
ZNF343	59.247	40.4886	0	0	56.4545	52.7186	0	137.689	290.655	271.636	53.947	63.2576	2.05542	21.2951	0	0	723.68	621.229	653.366	631.684
ZNF341	145.277	128.214	0	0.757832	146.203	114.092	0	0	161.475	134.303	143.569	159.809	0	0	0	0	88.656	546.495	109.099	181.25
ZNF34	92.5226	76.4784	0	342.54	85.4056	85.7661	151.65	0	185.075	188.832	91.3619	84.8984	423.418	0	281.367	0.67795	216.486	211.747	47.8072	220.731
ZNF33B	1115.14	1293.39	679.019	249.327	1310.03	1406.88	295.679	307.328	315.498	357.469	1281.68	1067.89	341.886	402.478	1193.05	1292.85	387.612	736.445	707.302	1094.68
ZNF33A	1627.26	1722.26	879.265	144.746	810.629	885.987	521.248	334.714	294.382	332.224	1929.04	1614.73	676.92	754.912	1359.08	943.028	1037.07	1695.54	1377.83	2060.15
ZNF337	37.3337	35.2401	0	0	30.3986	30.6869	0	0	40.9898	65.6369	28.7137	34.1258	23.98	0	0	16.2708	129.891	12.4557	89.4853	152.537
ZNF335	423.656	503.108	200.247	26.5241	571.059	513.023	16.0032	44.1213	1060.77	1115.83	415.044	428.654	67.1439	170.361	0	26.44	2012.29	1709.55	535.686	868.566
ZNF334	751.544	761.785	607.112	171.27	657.912	760.879	381.03	689.966	537.836	487.733	783.102	635.073	452.879	151.195	0	256.265	595.851	594.761	1154.73	1638.43
ZNF333	77.9138	85.4759	342.24	128.074	68.0349	49.5712	283.486	146.057	197.497	224.175	113.115	133.174	244.596	187.397	111.665	155.928	274.215	314.507	600.655	403.775
ZNF331	1495.78	1600.05	425.069	328.141	1503.28	1454.88	106.688	468.599	1018.54	1126.93	1675.84	1449.93	211.709	381.182	1094.61	71.8627	637.086	672.609	432.717	561.696
ZNF330	1161.4	1117.18	1811.32	1057.93	986.507	1063.03	825.31	1278.76	793.712	755.329	1070.24	1355.88	756.396	704.868	1801.33	973.536	1123.66	657.039	661.946	888.306
ZNF329	291.365	290.168	1.82043	28.0398	293.129	284.051	5.33441	36.5142	325.435	285.773	267.995	316.288	23.98	35.1369	0	21.6944	544.307	586.976	636.204	349.939
ZNF326	1761.99	1714.02	1033.09	133.378	1813.78	1950.59	293.393	104.218	1644.56	1720.7	1946.44	1519.02	470.007	419.514	179.252	349.144	1591.68	1617.69	1880.42	3063.31
ZNF324B	32.4641	25.4928	23.6655	0	28.951	30.6869	0	0	108.064	114.107	21.7528	22.4731	0	0	0	0	24.7412	15.5697	186.326	145.359
ZNF324	47.0729	46.4869	0	574.437	56.4545	58.2265	6.09647	50.207	321.708	295.871	60.9079	49.1079	39.7382	6.38853	218.922	90.1673	125.768	102.76	85.8079	195.607
ZNF322	244.292	256.428	253.039	126.558	215.685	258.872	27.4341	183.332	152.78	231.244	273.215	308.797	106.197	0	171.171	185.08	12.3706	28.0254	138.518	134.592
ZNF321P	0	0	0	0	0	0	0	0	0	0	0	0	0	0	0	0	0	0	1.22583	0
ZNF320	1337.52	1417.85	27.3064	647.189	1299.9	1319.54	755.963	406.221	885.629	972.436	1345.19	1231.86	228.152	250.218	113.134	699.644	422.662	551.166	996.597	1225.68
ZNF32	214.263	194.945	168.389	119.737	216.409	224.251	215.663	209.957	336.614	278.704	210.567	246.372	108.252	226.793	803.695	193.894	148.447	191.507	406.974	416.337
ZNF319	124.175	129.713	0	0	153.44	142.419	0	5.32499	416.109	479.654	120.946	125.683	0	4.25902	0	0	12.3706	31.1393	7263.02	227.909
ZNF318	1107.03	1090.19	448.735	692.659	1028.49	927.69	324.637	497.506	2378.65	2807.24	1014.55	992.979	270.631	581.357	2074.62	577.613	5939.95	6648.24	2365.85	2248.58
ZNF317	816.472	836.014	275.794	283.429	988.678	980.408	509.817	771.363	725.396	831.064	910.138	935.547	1349.73	750.653	284.305	555.919	832.954	783.154	919.37	952.91
ZNF316	77.1022	107.22	0	0	100.605	78.6845	0	0	541.563	666.467	87.8814	89.8924	0.685142	0	0	0	0	0	39.2265	62.8095
ZNF311	0	0	0	0	0	0	0	0	0	0	0	0	0	0	0	0	0	0	0	0
ZNF304	305.974	311.162	101.034	0	346.689	372.964	474.001	129.321	263.329	338.282	314.111	291.318	287.074	442.938	58.0365	0	814.398	762.913	577.364	554.518
ZNF302	835.139	776.781	2164.49	794.966	785.297	837.203	625.65	1337.33	617.332	780.574	794.413	685.846	667.328	603.716	1390.67	772.862	331.945	432.836	913.241	1101.86
ZNF300	1058.33	997.219	567.973	1070.82	1139.22	1078.76	1104.22	838.305	808.618	1059.28	1118.1	950.529	289.815	514.277	1359.08	1595.89	983.463	932.622	1051.76	1116.21
ZNF30	143.654	122.216	267.602	530.483	143.308	147.927	538.776	559.884	89.4324	88.8622	124.426	118.192	81.5319	436.55	0	341.687	216.486	300.494	112.776	111.263
ZNF3	1038.85	1086.44	25.486	395.588	1187.72	1126.76	305.586	343.081	1379.99	1429.87	1132.89	1048.75	418.622	269.383	243.165	115.929	890.684	1147.48	1714.93	1688.68
ZNF296	92.5226	107.97	0	6.06266	115.08	110.945	31.2444	26.6249	16.1475	5.04899	99.1929	87.3954	0	13.8418	30.1202	0.67795	746.36	373.672	35.549	53.8367
ZNF292	1163.03	1259.64	2553.15	719.183	1247.07	1230.62	850.458	1540.44	1060.77	1177.42	1426.12	1264.32	1908.12	1105.22	2363.33	902.351	3756.54	4404.65	5765.06	7244.63
ZNF287	83.595	92.9738	506.078	935.165	87.5769	90.4871	430.563	888.512	108.064	93.9112	63.5182	68.2517	565.242	175.685	1021.15	661.679	61.853	73.1774	215.745	206.374
ZNF286B	131.48	116.217	655.353	690.385	175.154	159.729	435.136	816.245	222.339	235.283	164.451	142.33	223.356	453.586	326.18	285.417	86.5942	82.5192	158.132	127.414
ZNF286A	801.051	789.527	2057.99	3129.09	984.335	972.54	3955.09	3763.25	1065.74	1235.99	911.878	797.379	1636.12	1576.9	3381.54	2119.27	253.597	246.001	413.104	454.023
ZNF285	72.2326	64.4818	0	0	58.6258	46.4238	0	0	83.2218	81.7937	63.5182	88.2278	0.685142	215.081	0	0	412.354	269.355	300.328	179.456
ZNF284	39.7685	35.9898	455.106	384.979	45.5979	51.1449	520.486	545.431	77.0112	95.9308	46.116	36.6228	151.416	627.141	988.089	48.1344	30.9265	62.2786	94.3886	131.003
ZNF283	104.697	137.961	0	394.073	165.021	113.306	89.1609	185.614	115.517	136.323	129.647	132.342	0	3.19427	0	0	138.138	63.8356	216.971	206.374
ZNF282	788.066	743.04	0	39.4073	820.762	730.979	57.9165	19.0178	1162.62	1038.07	719.583	771.577	43.1639	152.26	0	27.7959	111.335	191.507	429.039	489.914
ZNF281	2245.7	2287.6	679.019	960.173	2248.05	2225.2	317.779	906.009	1244.6	1428.86	2569.44	2448.74	1701.89	1328.81	715.538	1068.45	1461.79	1552.29	1330.02	1399.75
ZNF280D	938.212	841.263	851.049	385.737	749.108	833.268	319.303	1030	633.479	683.633	770.92	851.481	548.113	753.847	224.799	194.572	1449.42	1510.26	1945.39	2105.02
ZNF280C	393.627	397.388	354.983	0.757832	335.832	392.635	227.856	165.075	166.444	200.95	388.941	427.821	82.217	107.54	533.348	111.184	907.178	1052.51	1090.99	969.061
ZNF280A	5.68121	11.2468	0	0	10.1329	26.7527	0	0	3.72635	3.02939	26.9735	37.4552	0	0	0	0.67795	41.2354	71.6204	0	0
ZNF28	478.034	485.113	2183.6	3176.83	471.178	467.386	2481.26	3451.35	280.718	340.302	408.083	427.821	1081.84	2184.88	3463.09	3570.08	1422.62	2611.03	547.944	694.494
ZNF277	407.424	488.862	900.2	409.229	408.933	376.899	1008.2	1176.82	375.119	342.322	407.213	466.941	661.162	322.621	2009.24	1278.61	420.601	225.76	478.072	373.268
ZNF276	94.9574	86.2257	8.19191	0	113.633	87.3397	0	6.0857	445.92	583.663	95.7124	81.5691	115.104	34.0722	5.87711	90.8452	35.0501	70.0634	530.783	337.377
ZNF274	603.02	616.326	371.367	0	712.195	715.242	283.486	546.952	746.512	948.2	601.248	501.067	369.291	622.882	879.362	130.166	377.303	172.823	527.105	509.654
ZNF273	597.339	622.324	1013.07	899.547	669.493	722.323	334.544	1139.55	134.149	186.813	730.025	772.409	658.421	558.997	1420.79	1069.13	688.63	800.28	306.457	317.637
ZNF271P	601.397	604.329	2664.19	2145.42	648.503	633.41	2382.96	2060.01	937.798	862.368	720.454	545.181	1993.76	3555.22	1713.91	1180.99	445.342	411.039	1089.76	773.454
ZNF268	979.604	1078.2	1061.31	1863.51	1119.68	1127.55	930.474	899.162	832.218	922.956	1099.82	780.733	1915.66	1516.21	542.163	1413.52	344.315	445.292	734.27	665.781
ZNF267	651.716	724.296	599.83	453.184	665.15	792.352	111.261	1.52143	290.655	386.753	752.648	633.409	248.021	880.553	933.726	357.279	808.213	330.077	156.906	181.25
ZNF266	504.005	503.108	662.635	55.3218	489.996	426.47	478.573	990.448	925.377	1024.95	507.276	466.941	427.528	1033.88	0	389.143	956.66	733.331	1154.73	1191.59
ZNF264	79.537	86.2257	0	37.1338	86.8531	89.7003	8.38265	0	94.4008	104.009	79.1803	84.8984	0	0	0	0	358.748	582.305	573.687	739.358
ZNF263	638.731	695.054	0	198.552	765.031	719.963	279.676	209.957	756.449	856.309	696.96	682.517	335.034	1.06476	34.528	347.788	1278.3	1161.5	665.624	823.702
ZNF260	1286.39	1367.61	1221.51	985.182	1410.64	1461.17	1460.11	1093.14	1027.23	1270.33	1502.69	1294.28	763.933	734.681	715.538	774.218	319.574	348.76	2110.87	2047.59
ZNF26	4.86961	8.24767	5.46128	7.57832	3.61888	3.14738	3.8103	2.28214	2.48423	15.147	3.48045	3.32935	2.05542	9.5828	0.734639	2.7118	2.06177	9.34179	15.9357	12.5619
ZNF257	0	0	0	0	0	0	0	0	3.72635	1.0098	0	0	0	0	0	0	239.165	537.153	225.552	193.812
ZNF256	307.597	306.663	0	327.384	307.605	291.919	0	308.089	181.349	187.822	279.306	304.636	180.877	252.347	1390.67	207.453	288.647	339.418	349.361	369.679
ZNF254	1144.36	1088.69	258.5	589.593	1032.83	1086.63	519.724	714.309	474.488	547.311	1200.76	1195.24	539.206	827.315	481.188	351.856	538.121	435.95	1142.47	1550.5
ZNF253	1191.43	1117.93	865.612	1774.09	1093.63	1188.92	476.287	1171.5	422.32	514.997	1337.36	1051.24	1112.67	1208.5	427.56	877.267	391.736	621.229	725.689	707.056
ZNF251	278.38	262.426	906.572	0	274.311	221.103	43.4374	152.143	783.775	803.799	269.735	253.863	201.432	0	0	0	134.015	93.4179	616.591	843.442
ZNF250	170.436	157.456	202.067	337.235	167.916	145.566	319.303	626.827	283.203	377.665	200.996	195.599	215.134	162.908	157.947	377.618	98.9649	188.393	480.524	507.86
ZNF25	9.73922	14.246	0	0	7.96153	7.0816	0	0	44.7162	34.3331	11.3115	13.3174	0	0	0	0	148.447	119.886	604.333	633.479
ZNF248	63.305	77.978	0	0	0	0	0	0	0	0	84.401	93.2218	0	0	0	0	614.407	758.242	860.53	1259.78
ZNF24	2967.22	3038.14	814.64	1856.69	3078.94	3388.94	627.175	960.78	2640.74	2997.08	3348.19	3197.01	1353.84	898.654	571.549	1253.53	1987.54	1718.89	4117.55	4428.97
ZNF239	155.828	142.46	0	358.455	181.668	225.038	0	0	99.3693	83.8132	206.217	153.982	598.814	507.888	700.111	256.943	480.392	945.078	221.875	504.271
ZNF236-DT	7.30442	5.99831	0	0	3.61888	3.14738	32.7685	0	16.1475	26.2548	4.35056	6.6587	0	0	0	0	6.1853	1.55697	9.80661	14.3565
ZNF236	391.192	439.376	284.897	209.162	451.636	447.715	137.933	135.407	431.014	522.066	415.914	436.145	503.579	421.643	318.099	166.776	2735.97	2511.39	1495.51	2140.91
ZNF235	39.7685	56.2341	0	399.378	49.9405	82.6187	234.714	416.11	116.759	118.146	52.2068	38.2875	385.735	574.968	428.294	15.5928	358.748	331.634	278.263	339.171
ZNF234	161.509	182.199	0	205.373	178.773	191.99	605.837	155.946	265.813	280.724	212.308	163.97	33.5719	0	0	0	296.895	253.785	406.974	507.86
ZNF233	50.3193	46.4869	0	0	51.3881	53.5054	86.1127	0	69.5585	48.4703	53.947	41.6169	572.778	0	0	254.231	103.088	336.305	131.163	208.169
ZNF232	327.076	376.394	813.73	1785.45	372.021	368.243	1628.52	1357.87	145.328	203.979	367.188	356.24	2568.6	1023.23	1749.17	2351.13	416.477	706.862	449.878	577.848
ZNF230	60.0586	59.9831	0	560.038	65.1398	67.6686	251.479	381.117	130.422	156.519	51.3367	54.1019	640.607	183.138	0	151.861	129.891	132.342	193.681	206.374
ZNF23	23.5365	42.7379	0	84.8772	34.0175	40.9159	0	0	17.3896	25.245	40.0252	33.2935	0	6.38853	0	73.2186	43.2971	56.0508	52.7105	39.4803
ZNF227	380.641	347.152	332.228	237.959	358.993	411.52	177.56	93.5677	345.308	338.282	353.266	353.743	326.813	151.195	0	159.318	1117.48	527.811	300.328	462.996
ZNF226	408.236	373.395	901.11	785.872	398.077	404.438	898.468	947.087	698.069	602.85	408.953	399.522	790.653	817.732	177.783	292.874	845.325	615.001	1292.02	1586.39
ZNF225	126.61	127.464	0	0	118.699	155.795	364.264	359.056	156.507	166.617	145.309	131.509	111.678	1.06476	0	0	230.918	340.975	310.134	287.129
ZNF224	56.0005	54.7346	0	0	47.0454	40.1291	0	15.975	53.411	86.8426	51.3367	44.1139	0	61.7558	0	0	70.1001	34.2532	205.939	170.483
ZNF223	42.2033	41.2384	14.5634	10.6097	30.3986	38.5554	12.955	2.28214	47.2004	39.3821	41.7654	42.4492	80.1616	54.3025	0	17.6267	6.1853	15.5697	62.5172	64.6041
ZNF222	75.479	62.2324	0	217.498	73.1014	73.9634	148.602	231.257	75.7691	132.284	77.4401	54.1019	0	238.505	0	382.364	96.9031	166.595	177.745	77.166
ZNF221	49.5077	38.989	0.910213	0.757832	34.7412	55.866	0	0.760713	32.295	48.4703	61.778	47.4432	14.388	2.12951	257.124	0	125.768	171.266	406.974	450.434
ZNF22	987.72	922.24	1546.45	2935.84	985.783	1037.06	2050.7	2454.06	972.577	871.456	1044.14	1012.95	1167.48	3298.61	1686.73	2387.74	216.486	334.748	1559.25	1374.63
ZNF219	1462.51	1395.36	0	0	1556.12	1386.42	0	15.2143	814.828	782.594	1173.78	1504.03	0	0	47.7515	16.9487	105.15	66.9495	118.905	120.235
ZNF217	2356.89	2225.37	2676.93	1158.73	2169.88	2111.1	629.461	391.767	865.755	1041.1	2164.84	2341.37	1499.77	2766.23	2041.56	983.705	9463.51	10185.7	2617.14	2702.6
ZNF215	431.772	428.879	0	962.447	421.238	491.778	418.37	399.374	165.201	196.911	420.265	403.684	299.407	606.911	1511.15	0.67795	268.03	482.659	116.454	233.292
ZNF214	85.2182	92.224	455.106	42.4386	74.5489	74.7502	0	3.04285	86.9481	100.98	87.0113	62.4253	0	0	0	214.91	169.065	171.266	266.004	174.072
ZNF213	141.219	124.465	0	0.757832	138.965	143.993	0	0	588.763	454.409	130.517	133.174	212.394	1.06476	0	99.6586	59.7913	110.545	266.004	174.072
ZNF212	383.888	405.636	0	0	385.049	390.275	0	152.903	412.383	401.9	378.499	460.283	110.308	142.677	0	1.3559	948.413	702.191	366.522	699.877
ZNF211	224.002	191.946	652.622	854.077	222.199	208.514	0	377.313	488.152	490.762	244.502	208.917	134.288	248.088	480.454	320.67	907.178	534.039	865.434	897.279
ZNF208	0	0	0	0	0	0	0	0	0	0	0	0	0	0	0	0.67795	1591.68	1538.28	34.3231	87.9333
ZNF207	6788.24	6895.8	4438.2	3141.21	6674.66	7285.39	3752.38	5246.63	4846.74	5165.12	7672.66	6657.04	3689.49	2704.48	3964.84	3591.78	7527.51	6321.28	7017.86	8741.29
ZNF205	167.19	193.445	0	0	242.465	173.893	0	0	581.31	549.33	147.049	173.959	0	0	0	0	82.4707	132.342	74.7754	68.1932
ZNF202	826.211	939.485	0	100.034	1061.06	1178.69	28.1962	596.399	442.193	551.35	1109.39	936.38	127.436	497.241	0.734639	279.993	375.242	506.014	1168.21	1053.41
ZNF200	280.814	286.419	0	522.904	293.129	274.609	193.563	155.185	321.708	359.488	314.981	278.833	354.903	0	0	116.607	430.909	837.647	306.457	292.513
ZNF20	18.6668	31.4911	0	0	18.0944	17.3106	84.5886	0	19.8739	17.1666	24.3632	18.3114	42.4788	2.12951	9.5503	5.4236	18.5559	15.5697	155.68	96.9061
ZNF197	582.73	521.853	452.376	447.121	527.633	542.923	119.643	264.728	739.059	921.946	522.938	499.402	58.237	260.865	0	382.364	496.886	792.495	1231.96	1096.47
ZNF195	2050.11	2136.15	2363.82	1845.32	2155.4	2148.87	1524.88	1599.78	1455.76	1381.4	2037.8	1990.95	1307.94	1551.35	2782.08	1446.74	680.383	694.407	610.462	931.375
ZNF192P1	42.2033	33.7405	0	0	33.2937	40.9159	0	0	14.9054	20.196	31.3241	44.1139	0	166.102	0	0	24.7412	3.11393	82.1304	59.2204
ZNF19	42.2033	34.4903	0	0	47.7692	37.7685	167.653	138.45	57.1374	41.4017	43.5056	31.6288	0	0	0	0	171.127	9.34179	196.132	71.7823
ZNF189	350.612	349.401	643.52	737.371	358.269	365.883	781.111	394.81	521.689	631.124	382.85	330.438	280.908	275.772	250.512	121.353	59.7913	87.1901	768.593	644.246
ZNF185	193.161	156.706	164.748	0	77.444	87.3397	0	136.168	67.0743	87.8524	183.594	322.115	299.407	0	0	1.3559	286.586	272.469	823.755	816.524
ZNF184	211.017	203.193	283.986	1.51566	251.874	255.724	475.525	226.692	413.625	432.194	231.45	251.366	30.8314	228.922	501.024	601.341	694.816	898.369	558.977	608.355
ZNF182	254.031	278.172	0	215.982	226.542	238.414	0	170.4	286.929	277.694	248.852	295.48	248.021	0	0	0	358.748	344.089	419.233	462.996
ZNF181	281.626	250.429	124.699	409.987	298.919	325.754	397.033	0	168.928	175.705	237.541	196.432	283.649	450.392	190.271	421.685	220.609	161.924	182.648	245.854
ZNF180	343.308	342.653	374.097	219.771	365.507	372.964	448.091	490.66	280.718	302.939	339.344	307.133	456.304	323.686	0	668.458	515.442	34.2532	212.068	202.785
ZNF18	238.611	259.427	114.687	0	229.437	219.53	0	27.3857	226.065	179.744	217.528	198.096	87.6981	0	595.792	26.44	331.945	216.418	105.421	236.882
ZNF177	0	0.749788	0	0	0.723776	2.36053	0	0	2.48423	4.03919	0	0.832337	0	0	0	0	0	1.55697	4.90331	7.17823
ZNF175	193.161	197.194	0	253.874	229.437	228.185	208.804	0	199.981	248.41	240.151	202.258	16.4434	168.231	0.734639	2.03385	208.239	406.368	734.27	574.258
ZNF174	236.988	209.941	0	0	206.276	200.645	92.2091	96.6105	223.581	250.43	229.71	223.899	82.9021	165.037	304.875	74.5745	115.459	193.064	161.809	308.664
ZNF17	86.0298	96.7227	718.158	14.3988	111.461	137.698	41.9132	136.168	130.422	122.186	102.673	99.8805	153.472	102.217	0.734639	156.606	187.621	137.013	220.649	331.993
ZNF169	103.885	99.7219	0	0	96.986	84.1924	0	0	55.8952	42.4115	160.101	118.192	0	0	0	170.165	65.9766	73.1774	60.0655	109.468
ZNF165	73.8558	62.9822	557.05	772.989	67.3112	77.8976	216.425	434.367	18.6317	16.1568	123.556	122.354	565.927	168.231	0	627.781	86.5942	63.8356	142.196	111.263
ZNF160	1195.49	1171.92	764.579	2716.07	1037.89	1065.39	925.902	698.334	832.218	920.936	1239.91	1145.3	1122.95	1100.96	145.458	534.902	1364.89	1215.99	2159.91	2801.3
ZNF16	256.466	247.43	42.78	208.404	222.923	214.022	377.219	0.760713	212.402	204.989	185.334	214.743	249.392	51.1083	230.677	468.463	503.071	544.938	322.392	376.857
ZNF157	12.9856	21.7439	290.358	0	26.7797	27.5396	3.8103	0	0	1.0098	14.7919	15.8144	0	0	0	0	68.0383	40.4811	29.4198	30.5075
ZNF155	106.32	99.7219	0	118.98	111.461	92.8477	181.37	337.756	96.8851	127.235	95.7124	94.0541	51.3856	0	0	414.905	216.486	154.14	223.1	193.812
ZNF154	396.062	330.657	589.818	634.306	377.811	395.783	601.265	345.364	869.481	977.485	438.537	310.462	354.903	346.046	1317.21	413.549	779.348	691.293	1779.9	1776.61
ZNF148	735.311	791.777	710.876	584.289	793.258	762.452	588.31	358.296	962.64	1084.52	669.987	784.062	783.117	585.616	415.805	526.767	1082.43	1237.79	2522.75	2774.39
ZNF146	5161.79	5046.08	3312.26	5278.3	5178.62	5309.63	3033.76	5412.47	2854.38	2861.77	5569.59	5302.82	2721.38	3394.44	1941.65	3004.67	1746.32	2416.41	3085.41	3538.87
ZNF143	754.79	685.307	1319.81	1354.25	702.063	625.541	837.503	934.155	563.921	534.183	837.919	818.188	609.776	1174.43	1333.37	1266.41	645.333	1010.47	471.943	705.261
ZNF142	606.267	708.55	0	143.988	807.734	751.437	31.2444	109.543	652.111	830.054	729.155	615.097	167.175	1.06476	0	25.7621	2647.31	1863.69	1207.44	1225.68
ZNF141	744.239	768.533	686.3	131.105	784.573	835.629	358.93	238.103	209.918	251.44	917.099	827.343	376.143	6.38853	264.47	511.174	235.042	389.241	818.852	900.868
ZNF140	534.034	522.603	1054.03	1093.55	537.765	605.87	1405.24	1185.19	725.396	726.045	515.107	435.312	816.689	836.898	1067.43	1184.38	531.936	401.697	438.846	628.095
ZNF14	138.784	131.213	0.910213	912.43	158.507	173.106	477.811	626.066	150.296	134.303	181.854	146.491	920.145	287.484	503.227	248.13	637.086	750.457	592.074	319.431
ZNF138	557.571	579.586	1784.93	1752.87	489.272	469.746	2027.08	1783.11	134.149	148.44	763.959	680.852	944.125	2098.63	351.157	151.183	2171.04	1499.36	437.62	646.041
ZNF136	141.219	152.957	375.008	403.167	167.192	188.843	182.894	387.203	217.37	224.175	174.893	179.785	314.48	1281.97	0.734639	178.979	286.586	401.697	469.492	547.34
ZNF135	167.19	185.948	0	55.3218	183.115	203.793	352.071	412.306	260.844	341.312	189.685	148.156	299.407	380.118	0.734639	336.263	459.774	1002.69	1165.76	1878.9
ZNF134	1173.58	1174.92	393.212	440.301	1327.4	1335.28	419.895	824.612	500.573	576.595	1275.59	1221.04	721.454	160.778	3.67319	721.338	3185.43	3500.06	3102.57	2643.38
ZNF133	262.147	287.919	412.326	14.3988	224.371	219.53	169.939	276.139	545.289	516.007	274.956	268.845	223.356	261.93	687.622	63.0493	511.318	312.95	502.589	830.88
ZNF132	30.0293	21.7439	0	0	24.6084	26.7527	0	0	64.5901	63.6173	33.0643	29.1318	0	0	0	0	94.8413	490.444	568.784	353.528
ZNF131	1188.19	1182.42	1411.74	320.563	1203.64	1364.39	931.236	1982.42	1167.59	1182.47	1194.67	1108.67	1260.66	1570.51	1225.38	1237.26	1558.7	1690.86	1104.47	1378.22
ZNF124	248.35	239.932	13.6532	118.222	290.958	330.475	616.506	478.488	371.393	400.89	314.981	258.857	195.265	607.975	1292.23	794.557	399.983	605.66	400.845	789.605
ZNF121	2108.54	2343.84	1388.98	1417.9	1912.94	2175.63	858.078	729.523	571.374	501.87	2588.59	3041.36	1416.19	1798.37	896.994	932.181	1517.46	1518.04	885.047	1202.35
ZNF12	793.747	746.039	0	273.577	809.905	738.847	1210.91	541.627	537.836	722.006	764.829	769.912	426.158	297.067	0	1088.79	775.225	546.495	855.627	1134.16
ZNF114	193.161	184.448	162.018	382.705	202.657	218.743	384.84	356.014	79.4955	95.9308	212.308	207.252	116.474	192.721	114.604	416.261	30.9265	323.849	31.8715	16.151
ZNF112	101.45	106.47	0	685.838	117.252	121.174	192.039	141.493	195.012	226.195	110.504	75.7427	237.059	681.444	264.47	133.556	187.621	127.671	208.391	297.897
ZNF107	808.356	970.976	202.067	153.082	866.36	986.703	164.605	613.895	320.466	409.978	1493.11	959.685	990.03	1605.65	368.789	445.413	950.475	655.482	855.627	649.63
ZNF106	2575.21	2785.46	1196.02	1467.92	2846.61	2891.65	1201.77	534.02	2107.87	2334.65	2802.63	2792.49	1546.36	1599.26	1224.64	941.672	6632.71	7484.33	4354.14	4138.25
ZNF101	614.383	583.335	252.129	0	634.751	711.307	147.077	50.9677	149.054	158.538	630.832	525.205	0.685142	169.296	0	126.777	777.286	644.584	448.653	166.894
ZNF100	893.574	859.258	381.379	369.822	854.779	837.989	381.03	720.395	642.174	755.329	937.112	933.883	789.283	1073.27	105.053	326.094	608.221	761.356	860.53	656.808
ZNF10	375.772	407.135	165.659	26.5241	418.342	482.336	981.532	349.928	368.909	416.037	401.122	341.258	574.834	346.046	0	151.183	1061.81	951.306	587.171	782.427
ZMYND8	3742.3	3958.13	1877.77	1104.16	3536.37	3495.95	701.856	362.86	3972.29	3511.07	3743.23	4125.06	1166.8	1099.89	1755.05	644.052	2669.99	3014.28	2588.95	3522.72
ZMYND19	676.065	611.078	0	105.339	809.181	660.949	85.3506	29.6678	1001.15	874.485	688.259	660.044	257.613	90.5042	0	66.4391	797.904	1052.51	305.231	281.746
ZMYND15	3.24641	3.74894	0	0	6.51398	7.86845	0	0	0	0	0	4.16169	0	0	0	0	0	0	12.2583	26.9184
ZMYND12	2.43481	2.24937	89.2008	0	0.723776	0	0	0	1.24212	5.04899	1.74023	5.82636	0	0	0	0	76.2854	62.2786	35.549	77.166
ZMYND11	1072.13	970.226	880.175	547.155	938.737	933.198	491.528	365.903	1953.85	2056.96	884.035	908.08	1027.71	602.652	408.459	260.333	583.48	688.179	2082.68	2485.46
ZMYND10	2.43481	5.99831	0	0	3.61888	7.0816	0	28.1464	13.6633	23.2254	6.09079	2.49701	0	0	105.053	136.268	16.4941	17.1266	12.2583	10.7673
ZMYM6	259.713	271.423	218.451	417.566	210.619	251.79	410.75	410.024	233.518	237.303	187.944	234.719	263.78	458.91	75.6678	287.451	418.539	507.571	464.588	466.585
ZMYM5	265.394	259.427	1293.41	996.549	241.741	249.43	1127.85	2133.8	444.678	448.35	264.514	229.725	888.629	1400.15	622.974	732.186	1340.15	675.723	864.208	1091.09
ZMYM4	3158.76	3216.59	2313.76	2866.12	2930.57	3093.09	1184.24	689.206	2066.88	2480.06	3108.04	3079.65	2122.57	1391.64	1043.19	1852.84	4259.61	4248.96	5306.6	5913.07
ZMYM3	3092.2	3101.87	240.296	98.5182	3127.44	3025.42	204.232	424.478	3999.61	3788.76	2790.45	2879.06	1109.93	409.931	351.892	323.382	2787.51	3118.6	9351.83	9342.47
ZMYM2	4682.13	4934.36	2147.19	907.883	4601.77	4497.6	1633.09	1269.63	2916.49	3331.32	4842.18	5169.65	1570.34	1744.07	1267.99	1773.52	4255.49	4884.2	6007.78	7695.06
ZMYM1	819.718	784.279	8.19191	300.859	770.098	769.534	808.545	418.392	357.73	427.145	850.97	838.164	187.729	148.001	238.758	126.777	635.024	954.42	927.951	777.043
ZMPSTE24	1858.57	1929.96	4845.06	4299.18	2043.22	2488	4263.72	3945.06	1117.9	1292.54	2291.01	1451.6	809.837	3037.75	4021.41	3439.92	160.818	133.899	487.879	446.845
ZMIZ2	932.531	895.997	130.16	11.3675	964.069	760.092	121.929	58.5749	1632.14	1680.3	865.762	900.589	245.966	21.2951	0	24.4062	1690.65	1609.9	2158.68	2535.71
ZMIZ1	1514.45	1508.57	1157.79	816.943	1468.54	1336.85	1265.78	945.566	11772.8	13148.6	1425.25	1600.58	3120.13	1712.13	1222.44	1565.39	5306.99	7454.75	14148.5	12036.1
ZMAT5	48.6961	38.989	70.9966	66.6892	44.1503	47.9975	244.621	361.338	224.823	188.832	50.4666	54.9343	102.771	75.5976	0	161.352	84.5325	31.1393	29.4198	52.0422
ZMAT4	152.581	139.461	0	0	116.528	99.1424	0	127.8	7.4527	5.04899	125.296	191.438	0	0	0	0	0	3.11393	219.423	353.528
ZMAT3	433.396	399.637	0	334.962	369.126	369.817	412.274	0	709.248	653.339	308.89	523.54	193.895	0	0	135.59	775.225	303.608	976.984	870.36
ZMAT2	908.183	914.742	312.203	149.293	993.744	961.524	295.679	410.785	1511.66	1180.45	1015.42	932.218	288.445	518.536	442.252	434.566	1173.15	1318.75	948.79	854.209
ZMAT1	180.987	197.944	0	0	180.944	181.761	54.1062	50.207	62.1058	50.4899	99.1929	114.863	152.101	0	0	0	713.372	1088.32	687.689	900.868
ZKSCAN8	1434.91	1480.83	95.5723	9.09399	1517.03	1387.21	243.097	388.724	1552.65	1754.02	1487.89	1507.36	244.596	205.498	86.6874	88.8114	2474.12	2902.18	4047.68	3574.76
ZKSCAN7	118.494	115.467	4.55106	193.247	146.203	127.469	342.927	158.228	188.802	218.116	127.907	96.5511	137.028	96.8928	0	0	47.4207	82.5192	783.303	629.89
ZKSCAN5	474.787	467.868	76.4579	0	497.234	504.367	50.2959	66.182	694.343	674.545	455.939	518.546	370.662	40.4607	2012.18	46.7785	356.686	728.66	875.24	845.237
ZKSCAN4	154.204	134.212	0	0	130.28	137.698	0	0.760713	126.696	170.656	127.907	138.168	202.802	0	412.867	124.743	78.3472	221.089	158.132	199.196
ZKSCAN3	147.712	168.702	0	210.677	195.419	184.908	0.762059	52.4892	284.445	236.293	147.919	170.629	288.445	1.06476	534.082	132.2	197.93	286.482	570.009	387.624
ZKSCAN2	401.743	382.392	269.423	0	405.314	395.783	192.039	2.28214	320.466	330.204	372.408	402.851	152.101	0	0	0	653.58	1138.14	1534.73	1444.62
ZKSCAN1	1238.5	1291.14	165.659	84.1194	956.108	850.579	268.245	410.024	2003.53	2307.39	1379.13	1281.8	568.668	336.463	224.065	283.383	915.425	1066.52	5689.06	6828.29
ZIM3	0	0	0	0	0	0	0	0	0	0	0	0	0	0	0	0	0	0	0	0
ZIM2	0	0	0	0	0	0	0	0	1.24212	0	0	0	0	0	0	0	134.015	425.052	198.584	278.156
ZIK1	732.877	804.523	196.606	405.44	856.951	873.397	188.229	0.760713	342.824	471.576	811.815	699.996	579.63	680.379	725.088	456.938	682.445	1005.8	920.596	737.563
ZIC5	1585.06	1444.84	0	0	1228.25	1281.77	1.52412	0	1.24212	0	1427.86	1451.6	0	0	0	0	0	12.4557	0	0
ZIC4	3.24641	1.49958	150.185	71.2362	7.96153	13.3764	0	0	1.24212	4.03919	0	0	0	187.397	0	0	0	17.1266	0	0
ZIC3	1469.81	1534.07	0	0	1167.45	1277.05	0	0	0	1.0098	1747.19	2085.01	0	0	0	0	0	17.1266	3.67748	7.17823
ZIC2	3878.65	3347.81	0	0	3728.89	3226.06	12.1929	0.760713	2.48423	5.04899	2712.14	3393.44	54.1262	0	0	0	0	7.78483	9.80661	0
ZIC1	8.92762	6.7481	0	0	41.979	28.3264	0	22.0607	4.96847	3.02939	11.3115	13.3174	10.9623	27.6836	0	0	0	0	0	0
ZHX3	142.842	144.709	201.157	77.2989	162.85	121.961	89.1609	95.0891	524.173	497.83	128.777	116.527	6.16627	35.1369	0	0	985.525	999.572	1115.5	735.769
ZHX2	555.947	545.846	965.735	748.738	489.272	465.025	1052.4	1003.38	421.077	483.693	518.587	601.78	1389.47	1421.45	249.777	637.951	210.3	460.862	1836.29	2002.73
ZHX1-C8orf76	7.30442	2.99915	19.1145	7.57832	10.1329	6.29476	10.6688	3.80356	12.4212	2.0196	5.22068	4.16169	4.11085	7.45329	0	2.03385	18.5559	24.9114	18.3874	10.7673
ZHX1	145.277	213.69	161.108	1184.49	233.78	228.185	682.805	989.687	1008.6	1130.97	227.099	165.635	846.835	818.797	791.206	510.496	946.351	864.116	793.11	742.947
ZGRF1	1601.29	1720.01	324.036	1220.87	1510.52	1426.55	1069.17	635.195	515.478	519.036	1553.15	1558.14	511.116	1264.93	227.003	541.682	1313.35	1835.66	812.723	832.675
ZGPAT	92.5226	85.4759	0	0.757832	94.8146	88.1266	0	19.0178	272.023	260.528	109.634	89.8924	0	0	0	0	6.1853	20.2405	64.9688	10.7673
ZGLP1	10.5508	14.246	0	0	7.23776	12.5895	13.7171	41.8392	38.5056	29.2841	24.3632	11.6527	0	0	0	0	10.3088	123	114.002	87.9333
ZG16B	0	0.749788	0	0.757832	0	2.36053	0	0	0	1.0098	2.61034	3.32935	0	0	0	0	0	0	19.6132	0
ZG16	0.811602	0	0	0	0	2.36053	0	0	0	0	0.870113	0.832337	0	0	0	0	0	0	0	0
ZFYVE9	917.11	925.989	0	0	775.888	752.223	0	8.36784	314.255	340.302	844.88	1019.61	63.033	0	0	49.4903	1929.81	2143.94	1402.35	1198.76
ZFYVE28	39.7685	38.989	0	0	49.2168	34.6212	0.762059	0	7.4527	8.07839	27.8436	47.4432	0	1.06476	0	0	6.1853	0	73.5496	75.3714
ZFYVE27	419.598	443.125	0	37.1338	484.206	469.746	0.762059	1.52143	776.323	823.995	505.536	408.678	100.031	0	0	42.7108	331.945	456.191	248.843	719.618
ZFYVE26	704.471	756.537	60.9842	3.03133	868.531	789.992	80.7783	165.075	698.069	698.78	739.596	677.523	134.973	162.908	708.926	124.065	1995.79	2484.92	1495.51	1609.72
ZFYVE21	663.079	647.067	4254.33	3766.43	598.563	598.789	3669.31	4482.12	894.324	954.259	656.935	650.056	3891.6	4075.88	2538.18	4882.59	455.651	435.95	980.661	583.231
ZFYVE19	215.886	207.691	48.2413	788.146	213.514	190.416	0	239.624	481.941	418.056	205.347	208.917	113.734	57.4968	0	98.3027	486.577	344.089	463.362	305.075
ZFYVE16	1193.87	1213.16	1531.89	853.319	1059.61	1094.5	1012.01	1341.9	2259.41	2609.32	1246.87	1306.77	1126.37	669.731	879.362	871.843	1451.48	993.344	2367.07	2440.6
ZFYVE1	215.075	235.434	4.55106	0	236.675	273.035	263.672	36.5142	896.808	903.769	206.217	226.396	294.611	215.081	0	347.788	1016.45	904.597	799.239	773.454
ZFY	280.003	305.164	951.172	77.2989	322.08	353.293	450.377	711.266	621.058	590.732	305.41	281.33	227.467	317.297	778.717	611.511	125.768	435.95	541.815	585.026
ZFX	402.555	452.122	3036.47	2781.24	462.493	506.728	3167.88	3228.46	798.681	836.113	466.381	428.654	901.646	4391.05	2707.14	2197.91	789.657	985.559	3313.41	3594.5
ZFR2	149.335	134.962	287.627	150.809	118.699	107.011	286.534	98.1319	22.3581	7.06859	150.53	156.479	30.1462	194.85	0	126.099	14.4324	18.6836	158.132	204.58
ZFR	3318.64	3291.57	754.566	1027.62	3277.98	3650.96	1027.26	1763.33	2434.55	2817.34	3251.61	3265.26	1608.71	853.934	1301.05	979.637	3797.78	4336.15	5627.77	5990.23
ZFPM2	13.7972	8.99746	0	0	13.028	7.86845	11.4309	0	1070.7	960.318	4.35056	6.6587	0	0	0	0	282.462	308.279	3943.48	4170.55
ZFPM1	40.5801	50.9856	0	0	49.2168	43.2764	3.8103	0	909.229	696.761	47.8562	48.2756	18.4988	7.45329	60.975	0.67795	8.24707	18.6836	223.1	131.003
ZFPL1	63.305	81.7269	88.2906	0	68.0349	61.3739	118.881	202.35	242.213	195.901	70.4792	66.587	120.585	99.0223	200.556	56.2698	28.8647	20.2405	193.681	50.2476
ZFP92	4.05801	2.24937	0	0	1.44755	4.72107	0	0	1.24212	0	1.74023	1.66467	0	0	0	0	0	0	4.90331	7.17823
ZFP91	1329.4	1358.62	832.844	913.188	1331.02	1412.39	338.354	343.081	1597.36	1526.81	1359.12	1427.46	673.494	1179.75	0	905.741	837.078	1247.13	1566.61	1074.94
ZFP90	442.323	437.876	216.631	47.7434	361.164	350.146	437.422	257.882	811.102	966.377	371.538	426.989	408.344	387.571	0.734639	173.555	544.307	853.217	1539.64	1821.48
ZFP82	568.121	487.362	514.27	420.597	561.65	580.691	1241.39	1498.6	357.73	318.086	579.495	567.654	523.448	288.549	1509.68	697.61	395.859	507.571	522.202	586.82
ZFP69B	130.668	122.965	0.910213	5.30483	151.993	128.256	46.4856	0	79.4955	109.058	167.932	154.815	7.53656	0	664.113	107.794	323.698	309.836	208.391	139.975
ZFP69	100.639	116.967	24.5757	244.78	112.185	132.19	62.4888	145.296	155.265	139.352	108.764	114.03	33.5719	120.317	0	149.827	247.412	166.595	216.971	235.087
ZFP64	483.715	440.876	92.8417	60.6266	442.227	414.667	157.746	18.2571	284.445	265.577	488.133	590.96	262.409	62.8206	0	80.676	292.771	538.71	685.237	466.585
ZFP62	771.022	719.797	192.055	388.768	707.853	753.01	408.464	298.96	350.277	481.674	955.384	738.283	413.14	205.498	85.2181	53.558	486.577	1653.5	1555.57	1568.44
ZFP57	0	0	0	0	0	0	0	0	0	0	0	0	0	0	0	0	0	0	0	0
ZFP42	3629.48	3473.02	1676.61	1705.12	3800.55	3962.55	636.319	813.202	515.478	378.674	3934.65	3625.66	3715.52	2100.76	4210.95	3462.97	1736.01	1282.94	171.616	168.688
ZFP41	142.842	166.453	0	36.3759	157.059	144.779	0.762059	7.60713	170.17	196.911	204.477	178.953	27.4057	1.06476	88.8913	4.0677	43.2971	40.4811	209.616	211.758
ZFP37	159.074	143.959	565.242	0	143.308	163.664	0	339.278	145.328	116.127	115.725	127.348	2.05542	0	0	254.231	486.577	325.406	214.52	143.565
ZFP36L2	1126.5	1366.86	351.342	241.748	1808.72	1616.97	457.235	206.153	1348.94	1465.22	1846.38	1548.15	893.425	615.429	779.452	512.53	1303.04	1651.94	801.691	669.37
ZFP36L1	5242.95	4965.85	140.173	188.7	4727.7	4376.43	390.936	131.603	3357.44	3807.95	5090.16	6257.51	161.693	188.462	195.414	385.075	1239.12	582.305	22725.6	23925
ZFP36	104.697	106.47	0	0	166.468	110.945	47.2477	0	669.501	771.486	117.465	104.875	0	0	0.734639	0	208.239	540.267	885.047	829.086
ZFP30	209.393	166.453	246.668	122.769	125.213	96.7819	379.505	203.871	202.465	297.89	154.01	206.42	428.214	436.55	99.1762	275.248	232.98	147.912	301.553	247.649
ZFP3	17.0436	22.4937	0	0	15.1993	14.95	0	0	1.24212	2.0196	40.0252	44.9462	0	0	0	0	121.644	250.671	422.91	436.077
ZFP28	94.9574	126.714	0	0	94.0909	110.945	39.6271	135.407	120.485	75.7349	97.4527	103.21	252.817	150.131	107.257	0	775.225	530.925	737.948	748.33
ZFP2	10.5508	10.497	0	0	7.96153	3.93422	0	146.057	16.1475	18.1764	10.4414	15.8144	0	0	0	0	53.606	166.595	112.776	211.758
ZFP14	436.642	386.891	434.171	155.356	394.458	341.491	238.524	149.1	178.865	226.195	396.772	431.151	393.271	28.7484	0	116.607	369.056	445.292	420.459	403.775
ZFP1	327.076	360.648	362.265	215.982	320.633	358.801	511.342	907.53	300.592	411.998	367.188	376.217	64.4033	274.707	296.059	6.7795	408.23	260.013	482.976	349.939
ZFHX4	89.2762	75.7286	0	11.3675	114.357	107.798	0.762059	0	688.132	789.662	58.2976	64.09	0	1.06476	0	0	53.606	12.4557	2639.2	3450.93
ZFHX3	270.263	251.929	30.9472	126.558	330.766	296.64	74.6818	68.4641	2214.69	2290.22	192.295	223.066	430.269	210.822	490.004	425.074	406.168	621.229	7445.67	9862.89
ZFHX2	425.279	448.373	0	116.706	427.752	380.046	138.695	58.5749	462.067	374.635	442.017	559.331	19.8691	1.06476	372.462	104.404	96.9031	535.596	557.751	581.437
ZFC3H1	2684.78	2853.69	987.581	919.251	2684.48	2595.01	1052.4	1131.94	1408.56	1283.45	2987.97	3070.49	702.27	908.236	1200.4	183.046	1393.75	1683.08	2180.75	3309.16
ZFAT	156.639	135.712	0.910213	0	144.755	127.469	0	0	229.792	267.597	124.426	157.312	60.9776	0	0	0	278.339	270.912	321.167	836.264
ZFAS1	1477.93	1451.59	869.253	919.251	1521.38	1514.68	1196.43	1135.74	1514.14	1371.31	1406.97	1341.73	1875.92	1856.93	990.293	705.745	2439.07	1776.5	2245.71	2672.1
ZFAND6	2267.62	2120.4	27099.8	21598.2	2064.93	2181.13	15924	14073.9	1336.52	1205.7	1753.28	2065.86	9570.06	20641.4	15447.2	18402.9	1777.24	1869.92	762.464	856.004
ZFAND5	4573.38	4162.83	2379.3	2753.2	4309.36	4451.97	3731.04	2317.13	4496.46	5038.89	4025.14	4006.87	4811.06	2638.46	1870.39	2826.37	2037.03	1792.07	7305.93	5866.41
ZFAND4	247.539	245.181	190.234	57.5953	244.636	243.135	3.04824	111.825	170.17	124.205	281.917	279.665	54.8113	305.585	143.255	159.318	134.015	228.874	601.881	450.434
ZFAND3	1016.13	936.486	0	91.6977	929.328	878.118	86.8747	54.0106	2364.99	2385.14	797.023	963.014	42.4788	26.6189	43.3437	62.3714	1243.25	1060.29	2178.29	2052.97
ZFAND2B	114.436	131.963	25.486	516.084	163.573	157.369	308.634	84.4391	486.91	431.184	110.504	136.503	417.936	2.12951	0	348.466	754.607	476.431	392.265	330.199
ZFAND2A	105.508	117.717	519.731	713.878	111.461	107.011	698.808	750.063	276.992	268.606	93.9722	117.36	426.158	1098.83	299.733	869.809	573.171	1012.03	686.463	649.63
ZFAND1	1111.08	1139.68	2570.44	2670.6	1076.25	1030.77	2331.9	2611.53	618.574	563.467	971.916	1111.17	1043.47	4285.64	2826.89	1583.01	346.377	516.912	349.361	448.639
ZER1	727.195	646.318	11.8328	12.8831	633.304	614.526	147.839	132.364	1324.1	1200.65	596.027	750.768	104.827	51.1083	0	227.791	515.442	401.697	1338.6	1272.34
ZEB2	0.811602	0.749788	0	0	2.17133	0	52.5821	60.0963	7349.6	7634.07	4.35056	1.66467	0	0	0	236.604	30.9265	42.0381	2977.53	3101
ZEB1	1.6232	2.24937	0.910213	0	2.8951	7.86845	126.502	0	452.13	657.379	2.61034	3.32935	0	93.6985	0	34.5754	3484.39	1933.75	1126.53	1523.58
ZDHHC9	1142.74	1108.94	529.744	219.771	1077.7	1199.15	115.071	235.821	1295.53	1206.71	1245.13	1001.3	715.288	240.635	701.58	568.122	6498.69	3138.84	1809.32	1541.52
ZDHHC8	443.135	484.363	0	0	525.461	406.012	18.2894	60.0963	1745.17	1855	465.51	491.911	124.696	15.9713	0	94.235	53.606	10.8988	634.978	658.603
ZDHHC7	1298.56	1338.37	111.956	575.953	1423.67	1342.36	385.602	69.2248	2090.48	1905.49	1404.36	1368.36	483.71	42.5902	0.734639	273.214	703.063	706.862	761.238	689.11
ZDHHC6	628.18	728.794	2263.7	2516.76	703.51	779.763	2095.66	1697.15	773.839	778.554	875.334	634.241	903.017	1142.48	1457.52	1331.49	1020.58	1147.48	916.918	1304.64
ZDHHC5	1796.89	1992.19	106.495	434.238	2118.49	2330.63	256.052	53.2499	2198.55	2241.75	2231.84	1850.29	151.416	122.447	202.026	98.9806	1127.79	1494.69	1352.09	1207.74
ZDHHC4	605.455	587.834	1036.73	995.034	580.468	636.557	1462.39	1293.97	679.438	602.85	315.851	334.6	756.396	671.861	524.532	694.898	125.768	94.9749	285.618	324.815
ZDHHC3	1435.72	1425.35	244.847	319.805	1609.68	1584.7	339.116	457.188	1656.98	1600.53	1489.63	1445.77	997.566	594.134	379.808	681.339	1272.11	1250.24	1113.05	1319
ZDHHC24	78.7254	86.9755	20.9349	0	72.3776	56.6528	0	7.60713	177.623	156.519	68.7389	83.2337	0	0	0	6.7795	76.2854	6.22786	71.0979	25.1238
ZDHHC23	887.893	907.994	1520.05	2108.29	1017.63	1029.98	521.248	659.538	7.4527	4.03919	829.218	764.086	1161.32	426.967	827.203	925.401	1309.22	1947.76	279.488	202.785
ZDHHC22	1350.51	1539.32	0	0	1846.35	1747.58	1.52412	19.7785	80.7376	83.8132	953.644	783.23	0	0	0	0	0	10.8988	8.58079	1.79456
ZDHHC21	840.008	892.998	962.095	633.548	979.269	958.377	605.837	567.492	357.73	441.282	832.698	724.966	483.025	557.932	465.026	437.955	472.145	604.103	1040.73	1530.76
ZDHHC20	757.225	806.023	121.968	59.8687	825.828	826.974	194.325	2.28214	281.96	467.537	1006.72	779.9	0	52.173	0	15.5928	284.524	130.785	707.302	694.494
ZDHHC2	1304.24	1172.67	4613.87	5559.46	1063.23	1101.58	3571.01	2276.81	171.412	152.48	1102.43	1062.89	2208.21	5973.28	3779.72	3201.96	305.142	183.722	1873.06	1828.65
ZDHHC19	18.6668	18.7447	0	0	16.6468	8.65529	0	0	1.24212	1.0098	27.8436	34.9582	0	0	0	21.6944	0	0	121.357	50.2476
ZDHHC18	714.21	748.289	0	0.757832	772.269	729.405	48.7718	120.193	1044.62	928.005	695.22	707.487	84.9576	1.06476	0	26.44	550.492	456.191	299.102	421.721
ZDHHC17	1827.73	1866.97	562.511	34.1025	1797.14	2096.15	474.763	899.923	1808.52	1919.63	2393.68	1704.63	528.929	825.186	185.129	970.824	498.948	815.85	964.726	1642.02
ZDHHC16	790.5	773.032	62.8047	444.848	894.587	895.429	304.824	352.21	1419.74	1281.43	916.229	656.714	417.936	287.484	313.691	252.197	616.469	644.584	604.333	698.083
ZDHHC15	200.466	225.686	56.4332	0	193.248	247.069	58.6785	203.11	83.2218	121.176	203.606	186.444	132.232	18.1008	0	102.37	399.983	152.583	497.686	737.563
ZDHHC14	218.321	248.93	0	0	146.203	123.535	0.762059	0	157.749	124.205	159.231	209.749	15.7583	0	0	0	16.4941	1.55697	294.198	452.228
ZDHHC13	947.14	918.491	2012.48	1422.45	807.01	851.366	1183.48	2191.61	525.415	521.056	1085.03	964.679	796.135	2075.21	3338.93	1517.25	309.265	241.33	441.298	473.763
ZDHHC12	288.93	259.427	119.238	328.141	313.395	276.969	219.473	601.724	204.949	169.646	229.71	258.025	241.17	218.275	1093.14	183.046	210.3	280.254	63.743	116.646
ZDHHC11B	62.4934	64.4818	0	0	38.3601	33.8343	0	0	8.69481	16.1568	49.5964	49.9402	0	0	0	1.3559	0	0	6.12913	21.5347
ZDHHC11	124.987	109.469	0	0	113.633	173.893	0.762059	0	474.488	420.076	247.982	178.953	13.0177	1.06476	8.81566	2.7118	53.606	48.2659	58.8397	145.359
ZDHHC1	38.9569	30.7413	0	0	47.7692	43.2764	0	0	139.117	173.685	35.6746	57.4313	0	0	0	0	2.06177	1.55697	129.938	156.127
ZDBF2	737.746	824.017	1159.61	373.611	972.031	1264.46	408.464	157.468	493.12	527.115	566.444	505.229	281.593	225.728	15.4274	2.7118	927.795	1060.29	1967.45	2113.99
ZCWPW2	12.174	10.497	415.967	184.911	7.23776	4.72107	180.608	385.681	11.179	14.1372	8.70113	9.15571	51.3856	388.636	266.674	91.5232	51.5442	65.3925	6.12913	17.9456
ZCWPW1	28.4061	18.7447	0	283.429	17.3706	21.2448	0.762059	0.760713	36.0214	18.1764	17.4023	19.9761	1.37028	0	0	0	235.042	689.736	138.518	143.565
ZCRB1	1823.67	1691.52	3990.37	3694.43	1625.6	1687.78	5392.33	4183.92	2074.33	1635.87	1569.68	1869.43	3254.42	6851.7	5295.28	2665.7	542.245	1107	410.652	412.748
ZCCHC9	632.238	614.077	1701.19	1069.3	607.972	621.607	1329.79	1014.79	845.881	754.319	645.624	630.912	1325.75	1706.8	944.011	767.439	391.736	247.557	719.56	694.494
ZCCHC8	1008.82	1024.21	867.433	257.663	1076.98	1067.75	669.85	1176.06	1028.47	1010.81	1058.06	862.302	546.058	682.508	780.921	886.08	1632.92	1184.85	712.205	1021.1
ZCCHC7	761.283	736.292	1266.11	839.678	749.832	723.11	789.493	737.131	609.879	591.742	703.051	756.595	728.991	1127.58	945.48	1125.4	1653.54	1826.32	758.787	1238.24
ZCCHC4	362.786	369.646	246.668	0	331.489	282.477	57.9165	766.798	281.96	273.655	321.942	320.45	289.13	490.852	117.542	506.428	406.168	435.95	216.971	235.087
ZCCHC3	0	0	0	0	0	0	0	0	0	0	0	0	0	0	0	0	0	0	0	0
ZCCHC24	205.335	187.447	0	0	222.199	162.877	243.097	0	5266.57	5475.13	210.567	218.905	0	0	0	0	49.4824	26.4684	1350.86	899.073
ZCCHC2	434.207	372.645	189.324	338.751	245.36	231.332	206.518	100.414	91.9166	89.872	340.214	433.648	171.971	184.203	32.3241	181.013	882.437	1026.04	671.753	757.303
ZCCHC18	41.3917	28.492	0	0	40.5314	51.1449	0.762059	0	12.4212	38.3723	55.6872	46.6109	0	0	0	0	4.12354	0	139.744	111.263
ZCCHC17	853.805	845.761	3686.36	1982.49	926.433	946.574	878.654	1428.62	1150.2	976.475	911.008	976.332	1593.64	2508.56	1096.08	2558.58	517.504	842.318	927.951	527.6
ZCCHC14	1216.59	1262.64	0	450.91	1291.94	1214.89	485.432	479.249	1224.73	1618.71	1210.33	1280.14	299.407	332.204	717.007	313.213	1109.23	1647.27	3455.61	3319.93
ZCCHC13	0	0	0	0	0	0	0	0	0	0	0	0	0	0	0	0	0	0	0	0
ZCCHC12	14.6088	8.24767	0	0	26.0559	27.5396	48.7718	0	73.2849	63.6173	10.4414	14.1497	0	0	0	25.7621	0	0	203.487	132.797
ZCCHC10	622.499	626.073	2566.8	1771.05	605.8	684.555	2689.31	2457.1	501.815	495.811	690.87	600.115	949.606	3678.73	3697.44	2418.92	439.157	242.887	185.1	113.057
ZC4H2	590.035	547.346	82.8293	283.429	595.668	581.478	0.762059	57.0534	863.271	948.2	529.899	548.51	575.519	215.081	0	729.474	160.818	112.102	943.886	952.91
ZC3HC1	534.034	574.338	1037.64	2074.94	619.552	573.61	2806.66	2321.69	821.039	759.368	539.47	529.367	1068.82	1889.94	1826.31	2127.41	591.727	695.964	236.585	145.359
ZC3HAV1L	109.566	108.719	0	30.3133	120.871	126.682	0.762059	18.2571	96.8851	156.519	130.517	89.0601	0	0	0	0	28.8647	26.4684	1672.03	1421.29
ZC3HAV1	2322.81	2563.53	2639.62	1519.45	2625.86	3141.87	3163.31	2560.56	1130.33	946.181	2849.62	2407.12	3978.62	5990.31	2641.76	2415.53	1546.33	2403.95	1886.55	1584.59
ZC3H8	316.525	338.155	1613.81	1123.87	333.661	310.804	972.387	290.592	352.761	357.469	307.15	292.15	364.495	557.932	206.433	336.263	903.054	979.331	641.107	960.088
ZC3H7B	2925.83	2864.94	0	0	3179.55	2890.08	0.762059	45.6428	3172.37	3733.22	2766.09	2988.92	157.583	0	0	59.6596	1531.89	1029.15	1558.03	2157.06
ZC3H7A	1381.35	1454.59	371.367	1436.85	1431.63	1459.6	1482.97	1265.07	1720.33	2017.58	1431.34	1475.73	1401.8	1497.05	2868.76	1480.64	1061.81	1041.61	2137.84	2302.42
ZC3H6	268.64	204.692	0	65.9314	107.119	92.8477	144.029	11.4107	188.802	156.519	113.115	274.671	162.379	181.008	0	14.9149	1103.05	1815.42	1117.95	961.883
ZC3H4	655.774	811.271	7393.66	5075.2	920.643	930.837	5132.47	4057.64	1596.12	1683.33	797.023	611.768	3535.33	10827.5	8974.35	3645.33	111.335	351.874	441.298	757.303
ZC3H3	526.73	554.094	0	78.8146	574.678	561.02	0	0	1461.97	1315.77	531.639	541.852	100.716	35.1369	0	40.677	408.23	367.444	191.229	331.993
ZC3H18	1464.94	1537.82	253.039	81.0881	1622.71	1496.58	147.839	50.9677	2174.95	2207.42	1527.05	1504.03	261.039	99.0223	29.3855	142.369	684.507	848.546	696.27	850.62
ZC3H15	2632.03	2646	2668.74	2938.12	2776.4	2974.27	2006.5	2460.91	2203.51	2173.09	2875.72	2382.98	1708.06	2127.38	2148.82	2252.15	3001.93	3034.53	1421.96	1679.71
ZC3H14	2324.43	2325.84	1947.85	3411.76	2406.55	2318.83	3473.47	3529.71	1721.57	1862.07	2443.28	2315.56	895.48	647.371	1063.76	2504.35	5158.54	4865.52	3179.79	3935.46
ZC3H13	4737.32	4968.85	1683.89	998.823	4892	5087.74	1398.38	1024.68	6004.39	4541.06	5345.97	4311.51	2526.12	2063.5	1158.53	2113.85	8247.07	7411.16	6260.3	7332.56
ZC3H12D	7.30442	2.99915	0	2.2735	0.723776	0.786845	0	0	3.72635	8.07839	1.74023	1.66467	0	0	0	0	63.9148	43.595	14.7099	21.5347
ZC3H12C	127.422	134.212	0	89.4242	126.661	140.058	254.528	178.767	68.3164	121.176	134.868	140.665	158.953	0	870.547	413.549	288.647	706.862	437.62	366.09
ZC3H12B	88.4646	90.7244	0	502.443	84.6818	66.8818	0	111.064	114.275	127.235	88.7515	89.8924	137.028	113.929	0.734639	0	6.1853	12.4557	371.425	428.899
ZC3H12A	129.856	121.466	0	0	153.44	125.895	0	0	146.57	273.655	131.387	121.521	42.4788	0	0	0	53.606	79.4052	93.1628	91.5224
ZC3H11B	86.0298	113.218	12.743	18.9458	85.4056	80.2581	21.3377	15.2143	120.485	126.225	89.6216	101.545	8.90684	20.2304	22.0392	17.6267	51.5442	37.3672	57.6138	59.2204
ZC3H11A	5690.95	6141.52	3416.94	5163.87	5452.2	5362.35	5171.33	3755.64	9412.76	9796.05	6055.12	6435.63	4107.42	3467.91	3391.09	3490.76	3630.77	4645.98	6281.14	6447.85
ZC3H10	215.075	218.938	3.64085	38.6494	212.066	228.972	23.6238	15.2143	247.181	249.42	214.918	245.54	46.5896	66.0148	0	84.7437	115.459	137.013	63.743	107.673
ZC2HC1C	24.3481	28.492	0	0	23.1608	26.7527	0	0	9.93693	13.1274	30.454	22.4731	0	0	0	0.67795	249.474	34.2532	34.3231	32.302
ZC2HC1B	0	0	0	0	0	1.57369	0	28.9071	0	4.03919	0.870113	0.832337	0	0	0	0	4.12354	1.55697	4.90331	34.0966
ZC2HC1A	597.339	642.569	503.348	1533.09	580.468	609.018	1216.25	1405.8	372.635	406.949	503.795	633.409	617.313	1058.37	616.362	420.329	478.33	185.279	324.844	646.041
ZBTB9	0.811602	0	0	0	0	0	0	0	0	0	0.870113	0	0	0	0	0	0	1.55697	0	0
ZBTB8OS	387.134	347.902	3993.1	3489.82	329.318	340.704	3947.47	3718.36	488.152	398.87	375.889	343.755	3585.35	8430.73	5421.63	3879.91	354.624	586.976	302.779	380.446
ZBTB8B	198.031	181.449	0.910213	197.794	172.259	201.432	77.73	119.432	49.6847	58.5683	261.904	251.366	17.1285	233.181	57.3018	148.471	321.636	428.165	418.007	502.476
ZBTB8A	350.612	290.918	338.599	147.777	302.538	308.443	147.839	123.996	447.162	405.939	247.982	333.767	179.507	189.526	559.795	269.824	160.818	213.304	394.716	247.649
ZBTB7C	14.6088	9.74725	0	0.757832	8.68531	11.0158	0	0	3.72635	2.0196	8.70113	15.8144	0	0	0	0.67795	59.7913	4.6709	2007.9	1561.27
ZBTB7B	273.51	284.92	0	0	249.703	214.022	0	0	447.162	338.282	215.788	296.312	0	0	0	0.67795	74.2236	63.8356	36.7748	32.302
ZBTB7A	531.599	569.839	0	0	653.57	534.267	0.762059	0	1474.39	1309.71	580.365	654.217	82.217	0	0	35.9313	98.9649	63.8356	251.294	288.924
ZBTB6	480.468	494.86	0	159.903	431.37	493.352	29.7203	353.731	296.866	380.694	503.795	478.594	62.3479	391.83	0	171.521	156.694	311.393	554.074	538.367
ZBTB5	562.44	523.352	61.8945	3.78916	491.444	502.007	353.595	356.014	544.047	631.124	562.963	729.96	8.90684	0	801.491	121.353	1426.74	523.14	1417.06	1589.98
ZBTB49	99.8271	84.7261	10.0123	0	103.5	99.9293	83.0644	133.125	130.422	148.44	101.803	88.2278	62.3479	8.51804	103.584	484.734	282.462	331.634	319.941	175.867
ZBTB48	235.365	213.69	0	61.3844	183.839	219.53	18.2894	30.4285	485.668	476.625	193.165	184.779	67.1439	121.382	0	0	336.068	474.874	231.681	375.063
ZBTB47	93.3342	91.4742	0	0	75.9965	47.9975	0	38.0356	462.067	485.713	63.5182	97.3835	0	0	0	14.9149	2.06177	6.22786	224.326	233.292
ZBTB46	387.134	366.647	96.4825	28.0398	348.86	276.969	18.2894	63.1391	608.637	710.898	462.03	468.606	171.971	91.569	0	0	76.2854	492.001	1718.61	2232.43
ZBTB45	269.452	300.665	9.10213	1.51566	291.682	287.198	64.775	76.832	724.154	681.614	246.242	300.474	45.9045	0	0	48.1344	212.362	317.621	169.164	235.087
ZBTB44-DT	5.68121	2.99915	34.5881	0	5.06643	2.36053	0	35.7535	1.24212	2.0196	5.22068	1.66467	34.9422	37.2664	0	0	2.06177	21.7975	4.90331	8.97279
ZBTB44	3635.17	3780.43	6393.33	3645.17	3760.74	3515.62	3476.51	4237.17	664.532	647.281	3709.29	3832.08	4956.31	5574	3526.27	2332.82	4271.98	4784.55	1831.38	2119.37
ZBTB43	432.584	538.348	268.513	754.801	524.738	513.023	547.158	302.764	291.897	384.733	535.119	585.133	170.6	387.571	84.4834	437.277	1486.53	1681.52	525.88	732.179
ZBTB42	48.6961	42.7379	0	0	60.7972	51.1449	0	74.5498	171.412	219.126	22.6229	44.9462	17.8137	1.06476	0	0	45.3589	42.0381	94.3886	59.2204
ZBTB41	351.424	332.156	765.489	854.077	316.29	344.638	550.969	399.374	190.044	337.273	343.695	376.217	226.097	611.17	359.973	651.51	399.983	286.482	1012.53	1274.14
ZBTB40	695.543	735.542	12.743	0	879.388	837.989	32.0065	50.207	1378.75	1611.64	880.554	685.846	45.9045	4.25902	0	24.4062	1548.39	1441.75	1724.74	2085.28
ZBTB4	337.626	323.909	0.910213	172.028	273.587	278.543	121.929	0.760713	1551.4	1557.11	289.748	387.037	190.469	20.2304	0	10.8472	134.015	227.317	1763.96	1620.49
ZBTB39	1589.93	1641.29	973.017	516.084	1753.71	1802.66	393.985	55.532	1086.85	1286.48	1540.1	1692.14	400.808	240.635	14.6928	68.4729	3012.24	3218.25	1696.54	1265.16
ZBTB38	451.251	416.133	471.49	0	411.828	417.814	202.708	158.989	341.582	541.252	503.795	520.211	418.622	45.7845	0	177.623	336.068	376.786	1070.15	1292.08
ZBTB37	874.095	988.971	0	83.3615	873.597	948.148	40.3891	234.299	372.635	376.655	968.436	976.332	226.782	8.51804	0	201.351	1074.18	3162.2	2754.43	2657.74
ZBTB34	715.833	722.796	143.814	315.258	789.639	819.105	442.756	8.36784	689.375	792.692	685.649	712.481	654.995	431.226	1057.88	562.698	461.836	657.039	1446.48	1109.04
ZBTB33	759.66	732.543	1422.66	1965.06	723.776	871.037	413.798	566.731	845.881	973.445	892.736	864.799	731.046	1585.42	841.896	802.014	474.207	580.748	2208.94	2146.29
ZBTB32	5.68121	6.7481	0	0	4.34266	3.14738	0	0	1.24212	2.0196	6.09079	9.15571	0	0	0	0.67795	0	1.55697	6.12913	17.9456
ZBTB3	342.496	396.638	222.092	132.621	415.447	468.172	575.355	149.86	85.706	105.019	414.174	374.552	130.177	240.635	24.9777	193.216	232.98	247.557	171.616	77.166
ZBTB26	432.584	472.367	0	534.272	408.21	463.451	239.287	190.178	296.866	368.576	540.34	436.145	201.432	144.807	0	0.67795	158.756	242.887	406.974	375.063
ZBTB25	425.279	454.372	1152.33	1630.1	428.475	452.436	840.551	855.802	229.792	216.097	438.537	412.007	612.517	1083.92	1271.66	1220.99	886.56	548.052	827.433	773.454
ZBTB24	871.661	903.495	146.544	88.6664	934.395	978.048	48.7718	120.953	392.509	385.743	918.839	873.122	81.5319	0	0	311.179	1445.3	1393.48	528.331	805.756
ZBTB22	0	0	0	0	0	0	0	0	0	0	0	0	0	0	0	0	0	0	0	0
ZBTB21	592.47	565.34	0	0	523.29	569.675	3.8103	0	250.908	324.145	529.899	709.984	158.953	0	0	217.622	1235	2296.52	988.016	784.222
ZBTB20	24.3481	21.7439	0.910213	50.7748	18.8182	22.8185	44.9615	123.996	36.0214	23.2254	15.662	22.4731	95.9198	52.173	0	0	296.895	191.507	910.789	1222.09
ZBTB2	553.513	610.328	761.848	439.543	673.835	691.636	316.255	921.223	650.869	751.29	556.002	556.001	726.935	754.912	980.008	637.951	540.183	590.09	291.747	299.691
ZBTB18	457.744	415.383	51.8821	77.2989	501.577	472.894	34.2927	111.064	419.835	456.429	462.03	436.977	229.522	99.0223	44.0783	39.3211	121.644	45.152	420.459	403.775
ZBTB17	262.959	267.674	120.148	0	298.196	244.709	0	191.7	1269.44	1078.46	287.137	327.109	22.6097	0	118.277	23.0503	447.404	194.621	246.391	333.788
ZBTB16	2.43481	2.24937	0	0	2.17133	1.57369	0	0	1.24212	1.0098	2.61034	4.16169	0	0	0	0	12.3706	1.55697	0	7.17823
ZBTB14	560.817	507.607	83.7396	57.5953	508.814	572.823	188.229	260.924	398.719	419.066	521.198	524.373	247.336	50.0435	137.377	0.67795	760.792	734.888	783.303	841.647
ZBTB12	0	0	0	0	0	0.786845	0	0	0	0	0	0	0	0	0	0	0	0	0	0
ZBTB11	641.166	659.064	138.352	389.526	686.863	686.915	554.779	669.427	594.974	666.467	674.338	716.643	547.428	29.8132	240.961	401.346	1430.87	1214.43	1178.02	1006.75
ZBTB10	641.166	605.829	2851.7	2328.06	731.014	775.829	1446.39	1659.11	1373.78	1541.96	636.053	653.385	2389.77	3161.26	1876.27	2187.07	933.981	1421.51	2103.52	1715.6
ZBTB1	907.371	839.763	1071.32	1949.9	969.86	1051.22	1613.28	643.563	1535.26	1697.47	884.905	881.445	1559.38	1631.21	1888.76	2601.29	154.633	467.09	1157.18	1094.68
ZBP1	0	0	0	0	0.723776	0	0	0	0	0	0	0	0	0	0.734639	0	0	0	0	0
ZBED9	0	0	0	0	0	0	0	0	0	0	0	0	0	0	0	0	0	0	0	0
ZBED8	236.988	203.942	555.23	303.891	201.21	198.285	253.004	77.5927	89.4324	93.9112	187.944	196.432	36.9976	0	0.734639	46.1006	55.6677	45.152	264.779	317.637
ZBED6CL	1.6232	2.24937	0	0	4.34266	3.93422	0	0	0	0	81.7906	70.7487	153.472	0	0	0	26.803	24.9114	114.002	116.646
ZBED6	228.872	211.44	0	0	224.371	218.743	0	0	121.727	299.91	281.046	248.869	0.685142	0	0	35.9313	1325.72	1117.9	2121.91	2598.52
ZBED5	1503.9	1432.85	1428.12	2295.47	1370.11	1583.92	3734.85	3297.69	1984.9	2139.76	1664.53	1548.98	2600.8	2510.69	1187.18	2495.53	814.398	756.685	865.434	1091.09
ZBED4	1252.3	1255.9	0	0	1294.11	1200.72	194.325	120.193	1289.32	1630.82	1260.79	1365.03	513.171	89.4395	60.2404	198.639	92.7795	230.431	1267.5	1798.15
ZBED3	262.959	206.942	0	31.829	254.769	228.185	57.1544	0	426.046	532.164	122.686	142.33	82.9021	0	2.20392	0	154.633	21.7975	1469.77	994.185
ZBED2	0	0	0	0	0	0	0	0	0	0	0	0	0	0	0	0.67795	0	0	6.12913	10.7673
ZBED1	0	0	0	0	0	3.93422	0	0	0	1.0098	0	0	0	0	0	0	0	0	0	0
ZBBX	35.7105	21.7439	0	0	25.3322	26.7527	0	0	2.48423	2.0196	20.0126	26.6348	5.48113	233.181	0	0.67795	41.2354	63.8356	12.2583	44.8639
ZAR1L	3.24641	1.49958	0	0	4.34266	1.57369	0	0	3.72635	3.02939	1.74023	0	0	0	0	0	2.06177	17.1266	0	0
ZAR1	12.174	14.9958	0	0	15.9231	25.179	0	0	1.24212	2.0196	1.74023	4.99402	0	0	0	0	0	0	0	0
ZAP70	0.811602	0	0.910213	0	3.61888	3.14738	0	0	7.4527	3.02939	0.870113	2.49701	0	0	0	0	0	23.3545	50.2589	86.1388
ZAN	2.43481	1.49958	0	0	1.44755	2.36053	0	44.882	3.72635	1.0098	1.74023	4.99402	0	0	0	0.67795	216.486	264.684	31.8715	0
ZADH2	312.467	297.666	0	0	183.839	186.482	379.505	80.6355	2029.62	2179.14	197.516	251.366	39.7382	0	0	0.67795	98.9649	208.633	1054.21	1010.34
ZACN	1.6232	1.49958	0	0	1.44755	0.786845	0	0	8.69481	4.03919	1.74023	0.832337	0	0	0	0	16.4941	18.6836	29.4198	19.7401
YY2	15.4204	23.2434	0	3.03133	21.7133	31.4738	0	14.4535	47.2004	42.4115	13.0517	15.8144	0	17.0361	0	0	12.3706	42.0381	45.3556	41.2748
YY1AP1	906.56	1004.72	329.497	46.2278	958.279	913.527	84.5886	232.778	1309.19	1190.55	970.176	990.482	307.629	467.428	361.442	529.479	2218.46	2643.73	1247.89	1512.81
YY1	3868.91	3937.89	1482.74	1608.88	4105.26	3798.1	1399.14	1303.1	3542.52	3678.69	3853.73	4131.72	2659.72	2519.21	2244.32	2517.9	2841.12	2337	3785.35	3389.92
YWHAZ	19304.8	18947.2	59032.7	57164	19404.4	20796.3	46047.4	47000.6	47968.1	45917.5	18707.4	18845.8	36603.7	79257.2	63679.2	51288.2	4090.55	4988.52	7967.87	6180.46
YWHAQ	13197.5	12825.1	20952.2	15798.5	13245.1	14224.6	22864.8	20643.5	10145.6	9878.86	12642.7	12579.1	14631.2	15018.4	26412.5	19116.1	5208.03	3755.4	3930	3827.79
YWHAH	2882	2840.95	2155.38	2024.93	3271.47	3222.92	1877.71	1446.88	3145.04	3104.12	2812.21	2711.76	2984.48	2469.17	1950.47	1227.09	832.954	937.293	1122.86	1184.41
YWHAG	6042.38	6309.47	1000.32	1031.41	6560.3	6426.16	670.612	541.627	5785.78	6657.6	6652.01	6685.33	1301.08	1573.71	581.834	577.613	6428.59	5413.57	5790.8	4520.49
YWHAE	19904.5	19009.4	91963.3	64836.3	18548.2	19510.6	68953.4	62250.6	20581.9	18312.7	19083.3	20135.1	55361.5	101748	95943.8	63955.7	19665.1	18352	13616.5	13886.3
YWHAB	8164.72	8267.92	13281.8	13654.6	8429.09	8567.95	15998.7	12411.8	8215.36	7539.15	8072.04	7658.34	15609.6	15119.5	18312.3	15005.1	6593.53	6511.23	5442.67	4755.58
YTHDF3	3106.81	3211.34	1592.87	2152.24	3218.63	3447.17	2433.25	1939.82	2506.59	2891.05	3229.86	3050.52	1544.99	762.365	2764.45	2156.56	3663.76	3322.56	3862.58	4735.84
YTHDF2	3108.44	3331.31	2500.35	5460.18	3309.83	3388.15	3563.39	3923	2599.75	2653.75	3235.08	3056.34	4026.58	3095.24	2608.7	5816.13	1300.98	1704.88	1017.44	1317.21
YTHDF1	1865.87	1911.96	1805.86	1330.75	2100.4	1890.79	1282.55	915.898	2655.64	2476.03	1739.36	1824.48	1455.24	1497.05	711.13	653.543	1789.61	2484.92	2477.4	2596.72
YTHDC2	1301.81	1214.66	428.71	329.657	1087.84	1134.63	1064.6	350.689	1858.21	1678.28	1313.87	1145.3	717.343	504.694	1513.36	211.52	1723.64	2171.97	2375.65	2358.05
YTHDC1	0	0	0	1.51566	0	0.786845	0.762059	0.760713	1.24212	0	0	2.49701	0	1.06476	0	0	0	0	0	0
YRDC	353.858	308.913	69.1762	536.545	390.115	361.162	476.287	362.86	314.255	280.724	331.513	342.923	539.206	105.411	7.34639	221.012	997.896	1385.7	205.939	145.359
YPEL5	547.831	479.115	14817.3	14818.7	490.72	469.746	9919.72	8249.17	2419.64	2407.36	475.952	475.265	5594.87	10523	13015.6	10078.4	2253.51	1633.26	2259.2	1997.34
YPEL4	71.421	74.9788	2.73064	75.7832	48.493	59.0133	25.91	0	81.9797	93.9112	74.8297	82.4014	31.5165	0	0	0.67795	2.06177	15.5697	215.745	315.842
YPEL3	232.118	181.449	391.391	0	195.419	137.698	150.888	59.3356	744.028	514.997	183.594	178.12	285.704	232.117	6.61175	451.514	177.312	270.912	367.748	355.322
YPEL2	108.755	80.2274	2189.06	1256.49	70.93	55.866	1443.34	833.741	380.088	368.576	73.0895	110.701	1178.44	675.055	1008.66	96.2688	3195.74	3940.68	1810.55	2209.1
YPEL1	119.306	125.215	0	0	111.461	97.5687	0	0	28.5687	42.4115	115.725	144.827	0	0	13.2235	0	37.1118	91.861	148.325	132.797
YOD1	761.283	767.034	47.3311	87.9085	828	856.087	18.2894	0.760713	496.847	620.016	949.293	931.386	221.301	112.864	420.213	191.182	263.906	260.013	583.493	529.394
YME1L1	3611.63	3715.95	1248.81	2290.93	3796.2	3647.02	3702.08	2288.98	4608.25	5056.06	3783.25	3733.03	1599.81	2068.82	1764.6	2681.97	2929.77	3686.89	4703.5	4432.56
YLPM1	2796.78	3097.38	47.3311	616.118	3157.11	3133.21	506.769	258.642	2583.6	2816.33	3095.86	3192.85	1272.99	385.442	775.044	661.001	7455.35	8144.49	7234.83	10182.3
YKT6	1452.77	1512.32	175.671	398.62	1834.77	1755.45	298.727	537.063	4117.62	3675.67	1790.69	1657.18	576.204	301.326	941.807	243.384	973.154	1127.24	636.204	710.645
YJU2	329.51	347.152	0.910213	0	407.486	396.57	0.762059	220.607	397.477	341.312	357.616	335.432	279.538	0	0	0	410.292	266.241	181.422	226.114
YJEFN3	40.5801	29.2417	0	0	35.465	35.408	0	0	385.056	427.145	41.7654	43.2815	0	0	0	0	72.1619	182.165	301.553	479.147
YIPF7	0.811602	0	0	0	0	0.786845	0	0	1.24212	0	0	0	0	0	0	0	0	0	1.22583	8.97279
YIPF6	1384.59	1418.6	2935.44	3153.34	1362.87	1389.57	3123.68	2746.93	1074.43	1065.34	1348.68	1377.52	3534.65	4232.4	1965.89	2985.69	1181.39	906.154	1636.48	1424.88
YIPF5	943.082	922.24	788.244	2129.51	880.835	893.855	1659	2304.96	2968.66	2907.21	997.149	953.859	1037.99	712.321	488.535	847.437	975.216	1128.8	1386.41	1414.11
YIPF4	916.299	943.984	2717.89	2785.79	862.017	930.837	2136.81	2637.39	1244.6	1187.52	949.293	920.565	2032.13	2336.07	2271.5	2183	344.315	369.001	854.401	719.618
YIPF3	1341.58	1201.91	257.59	158.387	1186.99	1241.64	469.428	104.978	4552.36	4038.18	1216.42	1111.17	567.982	599.457	651.625	414.905	2076.2	1192.64	1625.45	1408.73
YIPF2	656.586	609.578	444.184	366.791	621	627.115	719.384	749.302	1284.35	1075.44	596.898	624.253	600.184	689.962	581.099	619.646	593.789	429.722	930.402	629.89
YIPF1	527.541	500.859	1070.41	1739.23	510.262	537.415	791.779	1627.93	493.12	494.801	519.457	476.097	880.407	980.64	1594.9	1720.64	470.083	493.558	522.202	428.899
YIF1B	626.557	679.308	2048.89	1445.19	745.489	708.947	1284.07	1437.75	1435.89	1103.71	684.779	739.116	1870.44	374.794	3277.22	1309.12	455.651	372.115	203.487	260.211
YIF1A	436.642	401.137	690.851	1039.75	473.349	378.472	1097.37	1586.85	1794.86	1412.71	409.823	400.354	685.827	473.816	784.594	656.933	556.677	373.672	263.553	263.8
YES1	4088.85	4182.32	1319.81	2197.71	3898.98	3986.15	1521.07	905.248	1316.64	1621.74	4340.12	4173.34	1173.65	1119.06	1948.26	1852.84	1154.59	1441.75	2307.01	2042.21
YEATS4	1185.75	1029.46	3368.7	1574.02	951.041	1044.93	1736.73	1810.5	470.762	459.458	945.813	1035.43	3390.77	3410.41	3701.11	2694.85	470.083	400.14	247.617	168.688
YEATS2	2435.62	2679.74	664.455	607.024	2511.5	2740.58	413.798	398.613	1690.52	2102.4	3088.9	2650.16	249.392	529.183	53.6286	408.126	5772.95	5566.15	6526.3	6370.68
YDJC	257.278	236.183	141.993	209.92	274.311	263.593	2.28618	0.760713	250.908	216.097	273.215	253.031	81.5319	2.12951	47.7515	47.4565	210.3	239.773	115.228	120.235
YBX3	13066	13020.1	1965.15	2097.68	13999.3	12925.5	2800.57	1735.95	14975	13347.5	11335.8	11969	3819.66	2706.61	3630.58	2525.36	3057.6	2319.88	1018.66	1186.2
YBX2	195.596	194.945	0	0	180.22	162.09	0	0	3.72635	7.06859	309.76	315.456	25.3502	0	0	0	47.4207	26.4684	1.22583	23.3292
YBX1	24427.6	23617.6	5021.64	4393.91	24502.7	23544	5605.71	4631.22	25352.8	23391	23562.7	24294.3	9457.01	6469.45	5633.21	4978.86	9764.53	5055.47	4127.36	4405.64
YBEY	297.046	312.662	547.948	274.335	279.377	302.148	544.872	450.342	452.13	403.919	339.344	325.444	272.001	445.068	1.46928	393.211	169.065	68.5065	98.0661	139.975
YARS2	1277.46	1288.89	801.897	53.8061	1327.4	1413.96	1444.1	839.827	1254.54	1068.37	1267.75	1256	842.724	693.156	440.049	625.069	626.777	633.685	519.75	400.186
YARS1	4892.34	4737.16	1103.18	341.025	5100.45	4511.77	640.13	1031.53	5236.76	4655.17	4443.67	4813.41	1329.86	985.964	1003.52	1322	2117.44	910.825	1003.95	1039.05
YAP1	3466.35	3447.53	651.712	450.152	3608.02	3606.11	440.47	357.535	4628.13	5274.18	3409.97	3502.48	1374.39	525.989	1287.09	547.783	791.719	713.09	2960.37	2971.79
YAF2	45.4497	38.989	808.269	1254.97	35.465	44.0633	1976.78	1673.57	1186.22	888.622	57.4275	38.2875	1362.06	2238.12	1223.91	1195.9	686.569	524.697	780.852	477.352
YAE1	347.366	386.891	1816.78	1217.84	423.409	470.533	1790.84	1117.49	319.224	298.9	408.953	330.438	1164.74	2031.55	2025.4	748.456	362.871	263.127	402.071	412.748
XYLT2	889.516	812.021	294.909	43.1964	862.741	876.545	189.753	274.617	1095.55	1033.02	834.438	749.104	361.755	162.908	19.8352	86.0996	352.562	325.406	630.075	491.709
XYLT1	705.282	655.315	0	0	736.804	601.149	3.8103	2.28214	768.87	852.27	654.325	645.894	0	7.45329	0	0.67795	39.1736	65.3925	2163.58	1891.46
XYLB	86.8414	89.9746	0	0	52.8356	66.8818	64.013	0	111.79	114.107	85.2711	71.581	14.388	56.432	32.3241	0	348.439	326.963	550.396	348.144
XXYLT1	486.961	464.119	432.351	0.757832	524.014	454.796	258.338	308.089	1136.54	1209.74	494.224	426.989	737.898	22.3599	60.2404	170.843	643.272	660.153	713.431	856.004
XRRA1	53.5657	46.4869	0.910213	0	78.8916	62.9476	64.775	25.8642	108.064	82.8034	60.0378	61.593	71.2547	95.828	0	0	593.789	482.659	299.102	597.588
XRN2	5106.6	5082.82	2173.59	3840.69	5143.88	5310.41	2888.97	2099.57	3398.43	3766.55	5461.7	5430.17	2637.11	2090.12	2380.23	3100.94	4034.88	3869.06	3687.29	3361.21
XRN1	669.572	710.799	311.293	398.62	687.587	679.047	254.528	429.042	765.144	801.78	672.597	766.583	698.159	965.733	1188.65	327.45	2571.02	2621.93	3049.86	3154.83
XRCC6	11562.1	11858.7	8473.17	16805.7	11199.7	10972.5	10357.1	13885.3	8597.93	7855.22	12348.6	12133.8	13230.1	6315.07	12781.2	16493.8	6665.7	6859.99	3748.58	3359.41
XRCC5	17318	17548.8	19472.2	23482.2	16789.4	17408.9	20747.1	17818.2	10992.7	11625.8	17813.8	18042.6	11280.9	11798.6	21250.2	18029.4	19320.8	17458.3	12412.7	10711.7
XRCC4	248.35	268.424	4194.26	2477.35	230.885	257.298	1210.15	1613.47	1300.5	977.485	261.034	268.013	1067.45	4206.85	862.466	1436.58	288.647	284.925	140.97	251.238
XRCC3	642.789	675.559	23.6655	31.829	710.748	666.457	16.0032	32.7106	886.871	976.475	669.117	650.888	0.685142	1.06476	2.20392	35.9313	249.474	126.114	278.263	371.473
XRCC2	1143.55	1334.62	140.173	724.488	1369.38	1351.01	515.914	245.71	324.192	444.311	1601.88	964.679	298.037	227.858	1.46928	243.384	338.13	263.127	416.781	414.543
XRCC1	590.035	551.094	309.472	0	651.398	521.678	204.994	222.128	1373.78	1109.77	492.484	523.54	345.311	0	156.478	138.98	1218.5	918.61	1703.9	1397.96
XPR1	2395.04	2343.84	244.847	0	2172.05	2310.18	306.348	0.760713	869.481	913.867	2472.86	2397.13	329.553	174.62	4.40783	295.586	1890.64	1577.21	5561.58	4163.37
XPOT	12174.8	11668.2	2961.83	2691.06	12181.1	11392.7	1669.67	1936.01	4639.3	5403.43	11091.3	12220.4	1803.29	2623.56	1373.04	1953.85	2059.71	2256.04	1268.73	1087.5
XPO7	3754.47	3697.96	153.826	1254.97	3796.2	3864.98	612.695	832.22	2469.33	2652.74	3759.76	4027.68	1053.06	893.33	563.468	873.199	4096.73	4702.04	4154.33	3483.24
XPO6	2547.62	2506.54	296.729	294.797	2806.08	2380.99	425.229	244.949	2569.94	2566.91	2500.7	2595.23	866.704	402.478	393.766	217.622	3721.49	4337.71	2989.79	2602.11
XPO5	3687.92	3750.44	1504.58	671.439	3883.06	3803.61	837.503	761.473	1373.78	1703.53	3678.84	3965.26	1348.36	537.702	1359.82	901.673	8847.05	8502.59	3618.64	3142.27
XPO4	2231.09	2496.05	836.485	729.792	2342.86	2270.83	482.383	314.935	1178.77	1317.79	2506.8	2505.34	1189.41	1237.25	102.115	799.303	3016.37	2944.22	2229.78	2051.18
XPO1	11946	11796.4	5178.2	3558.02	11370.5	11732.6	5588.18	3199.56	6287.59	6642.45	12862.9	13046.1	3487.37	6214.98	4373.3	3742.28	5201.84	5838.62	5094.54	5800.01
XPNPEP3	340.061	362.148	275.794	125.042	324.975	312.377	557.065	221.367	303.076	349.39	342.825	369.558	406.289	384.377	224.065	278.637	756.669	1605.23	1432.99	1640.23
XPNPEP2	4.86961	7.49788	0	0	4.34266	3.93422	0	0	6.21058	10.098	17.4023	9.15571	0	0	0	77.2862	0	0	31.8715	26.9184
XPNPEP1	1440.59	1369.86	460.568	1130.69	1385.31	1306.16	460.284	349.928	2274.32	2130.67	1152.03	1300.94	330.238	43.655	898.463	421.685	131.953	191.507	1685.51	1518.2
XPC	870.849	853.259	158.377	163.692	727.395	739.634	163.843	127.8	926.619	1034.03	753.518	885.607	251.447	70.2739	349.688	115.929	1599.93	1714.22	1223.37	1455.39
XPA	130.668	108.719	425.979	134.136	106.395	150.287	596.692	902.966	347.793	312.028	109.634	108.204	239.114	816.667	377.604	807.438	241.227	496.672	297.876	373.268
XKRX	19.4784	26.2426	0	0	26.0559	37.7685	0	0	0	0	16.5321	13.3174	0	0	0	0	8.24707	0	52.7105	53.8367
XKR9	21.1017	7.49788	0	0	19.5419	15.7369	0	66.9427	2.48423	1.0098	15.662	15.8144	0	370.535	0	0	16.4941	183.722	4.90331	53.8367
XKR8	357.917	333.656	127.43	132.621	348.86	324.967	0	41.8392	563.921	498.84	374.149	353.743	50.7005	0	0	0	70.1001	77.8483	194.906	175.867
XKR7	106.32	118.467	0.910213	0	81.7867	92.8477	0.762059	0.760713	0	1.0098	89.6216	99.8805	0	0	0	0	0	1.55697	0	0
XKR6	159.074	137.961	0	0	153.44	121.174	0	0	64.5901	48.4703	160.101	141.497	73.9953	9.5828	168.967	12.881	84.5325	14.0127	159.357	242.265
XKR4	42.2033	27.7422	0	0	38.3601	36.9817	0	0	1.24212	4.03919	15.662	16.6467	0	0	0	0	16.4941	0	9.80661	0
XKR3	0	0	0	0	3.61888	3.14738	0	0	0	0	0.870113	0	0	0	0	0	0	0	0	0
XK	88.4646	95.9729	0	0	89.7482	104.65	0	8.36784	12.4212	13.1274	115.725	104.042	15.7583	0	277.693	0	24.7412	28.0254	62.5172	21.5347
XIST	5.68121	6.7481	0	0	14.4755	11.0158	0	0	0	2.0196	7.83102	13.3174	0	0	0	0	2251.45	9855.59	11.0324	3.58912
XIRP2	2.43481	0.749788	0	0	2.8951	5.50791	0	0	0	0	13.9218	8.32337	0	0	0	0	0	0	8.58079	5.38367
XIRP1	0	0.749788	0	0	0.723776	0	0	0	19.8739	20.196	0	0.832337	0.685142	0	0	0	0	0	111.55	34.0966
XIAP	1400.01	1457.59	355.893	83.3615	1496.04	1615.39	205.756	405.46	1653.26	1474.31	1447.87	1294.28	559.761	536.637	0	436.6	874.19	722.432	851.949	791.4
XGY2	19.4784	22.4937	0	47.7434	14.4755	15.7369	0	0	3.72635	2.0196	15.662	22.4731	23.98	56.432	81.5449	595.918	0	24.9114	0	1.79456
XDH	49.5077	37.4894	49.1515	95.4869	49.2168	47.2107	53.3441	0	9.93693	14.1372	45.2459	41.6169	188.414	254.477	0	0	379.365	440.621	0	26.9184
XCR1	0	2.99915	0	0	3.61888	7.86845	0	0.760713	0	0	0	0	0	0	0	0	0	0	0	8.97279
XCL2	3.24641	2.24937	50.9719	0	2.8951	2.36053	2.28618	15.975	0	0	8.70113	8.32337	1.37028	0	0	2.7118	6.1853	34.2532	0	0
XCL1	17.8552	23.2434	73.7272	112.917	7.23776	13.3764	54.1062	178.007	3.72635	0	34.8045	40.7845	52.0708	212.951	0	67.117	12.3706	32.6963	0	0
XBP1	2389.36	2295.1	2142.64	1592.21	2622.24	2691.01	3372.87	2457.1	2891.65	2822.39	2791.32	2037.56	2661.78	2829.06	3216.25	2646.04	2480.31	1673.74	697.495	1062.38
XAGE5	0	0	0	0	0	0	0	0	0	0	0	0	0	0	0	0	0	0	3.67748	0
XAGE3	0	0	0	0	0	0	0	0	0	0	0	0	0	0	0	0	4.12354	24.9114	0	0
XAGE2	0	0	0	0	0	0	0	18.2571	0	0	0	0	0	0	0	0	4.12354	0	0	0
XAGE1B	0	0	0	0	0	0	0	0	0	0	0	0	0	0	0	0	0	0	0	0
XAGE1A	0	0	0	0	0	0	0	0	0	0	0	0	0	0	0	0	0	1.55697	0	0
XAGE-4	0	0	0	0	0	0	0	0	0	0	0	0	0	0	0	0	0	0	0	0
XAF1	4.05801	3.74894	0	0	2.17133	4.72107	0	0	34.7793	63.6173	5.22068	3.32935	91.809	1.06476	0	55.5919	6.1853	1.55697	279.488	32.302
XAB2	899.255	875.003	0	11.3675	984.335	919.821	24.3859	67.7034	1331.55	1247.1	906.658	883.942	78.1061	44.7197	66.8521	89.4893	870.066	1181.74	505.041	468.38
WWTR1	584.353	673.31	145.634	118.98	738.975	582.265	81.5403	120.193	4031.91	4973.26	454.199	623.421	88.3833	190.591	140.316	150.505	156.694	263.127	1849.77	1252.6
WWP2	917.11	956.73	137.442	119.737	987.954	988.277	11.4309	245.71	1655.74	1775.23	981.487	1062.06	317.906	75.5976	0	157.284	1111.29	1181.74	1392.54	1893.26
WWP1	1626.45	1645.79	851.049	581.257	1523.55	1432.06	1520.31	384.921	452.13	450.37	1572.29	1694.64	1092.12	743.199	133.704	1382.34	1948.37	2723.13	961.048	1055.2
WWOX	54.3773	50.9856	132.891	134.136	59.3496	55.866	415.322	0	70.8006	79.7741	64.3884	68.2517	26.7205	60.6911	0	237.96	127.83	104.317	290.521	593.999
WWC3	777.515	643.318	595.279	214.467	658.636	488.63	88.3988	197.025	546.531	763.407	669.117	844.823	513.171	186.332	24.9777	613.544	123.706	45.152	1534.73	1564.85
WWC2	3355.97	3212.09	741.823	845.741	3170.14	2772.84	388.65	354.492	821.039	1014.85	3499.59	4004.38	428.214	367.341	1088.73	347.788	1020.58	1365.46	1238.08	2113.99
WWC1	1028.3	1006.22	356.803	0	1042.96	899.363	68.5853	1.52143	173.896	304.959	1014.55	1216.88	232.948	132.03	0	104.404	492.762	398.583	114.002	211.758
WTIP	322.206	232.434	0.910213	0	332.213	261.232	0.762059	0	994.935	991.622	249.722	274.671	8.90684	1.06476	0	0	441.218	417.267	351.812	434.283
WTAPP1	16.232	20.9941	20.9349	9.85182	6.51398	7.86845	47.2477	28.1464	0	0	14.7919	15.8144	8.90684	24.4894	16.8967	14.2369	2.06177	0	0	7.17823
WTAP	1848.83	1788.25	27458.4	18015.2	2020.78	2144.15	17076.2	14758.6	2846.93	2536.61	2032.58	1622.23	12122.9	40279.7	19037.4	12900	1059.75	1071.19	1310.41	1437.44
WT1	4.05801	1.49958	0	0	35.465	23.6053	0	0	6.21058	7.06859	3.48045	2.49701	0	0	0	0	84.5325	51.3799	9825	12904.7
WSPAR	0	0	0	0	0	0	0	0	0	0	0	0	0	0	0	0	0	0	0	0
WSCD2	39.7685	41.2384	0	0	43.4266	38.5554	0	0	0	0	53.947	49.1079	0	0	0	0	0	0	116.454	3.58912
WSCD1	962.56	1014.46	0	0	894.587	899.363	57.9165	0	1.24212	4.03919	631.702	858.972	23.2948	0	0	0	101.027	49.8229	56.388	57.4258
WSB2	2119.9	2118.15	11249.3	7052.39	2173.5	2333.78	5705.54	5863.57	3645.61	3712.02	1920.34	1995.95	5827.13	11767.7	6482.45	6294.08	919.548	1566.31	660.721	437.872
WSB1	4176.5	4297.79	6604.5	9073.53	3823.71	3949.96	6939.31	8243.08	8883.62	10882.6	4253.11	3794.63	7041.89	6437.51	5856.54	4790.39	14048.9	10500.2	12259.5	16095.4
WRNIP1	606.267	623.824	466.029	669.924	700.615	642.852	396.271	274.617	1384.96	1289.51	635.182	660.044	1138.02	522.795	0	436.6	1094.8	1795.18	1767.64	2051.18
WRN	1592.36	1624.04	701.774	73.5097	1538.02	1577.62	536.49	148.339	551.5	708.878	1580.13	1730.43	367.921	276.836	582.568	234.571	1358.7	2016.27	1678.16	2379.58
WRAP73	435.83	423.63	123.789	219.771	491.444	413.093	330.734	136.168	637.206	719.986	418.524	442.804	124.011	74.5329	0	231.859	393.798	502.9	218.197	253.033
WRAP53	503.193	451.373	290.358	62.9001	549.346	579.118	21.3377	263.967	860.787	776.535	530.769	417.833	128.807	33.0074	0	199.317	249.474	168.152	185.1	229.703
WNT9B	0	0	0	0.757832	1.44755	1.57369	0	0	6.21058	14.1372	0.870113	1.66467	0	0	0	0	0	0	0	0
WNT9A	35.7105	35.2401	0	0	39.0839	33.0475	62.4888	0	26.0844	34.3331	30.454	37.4552	0	0	0	0	76.2854	144.798	25.7424	0
WNT8B	23.5365	17.9949	0	0	19.5419	14.95	0	0	0	2.0196	18.2724	39.1199	0	0	0	0	8.24707	17.1266	57.6138	71.7823
WNT8A	1.6232	2.24937	0	0	7.23776	3.14738	0	0.760713	0	0	2.61034	0.832337	0	0	0	0	0	4.6709	3.67748	0
WNT7B	8.11602	5.99831	0	0.757832	5.79021	2.36053	1.52412	0	4.96847	2.0196	6.09079	11.6527	1.37028	0	0	0	0	0	0	1.79456
WNT7A	0	1.49958	185.683	93.2134	0	0	112.023	120.953	6.21058	1.0098	1.74023	0	137.713	102.217	374.666	27.118	0	6.22786	1.22583	0
WNT6	1.6232	0	0	0	0	0.786845	0	0	0	3.02939	0	0	0	0	0	0	10.3088	1.55697	892.402	753.714
WNT5B	99.0155	68.9805	0	402.409	129.556	108.585	215.663	374.271	47.2004	35.3429	80.0504	70.7487	450.138	1.06476	82.2795	623.036	22.6794	17.1266	53.9364	86.1388
WNT5A	439.077	369.646	1581.04	875.296	481.311	561.02	1717.68	737.891	178.865	236.293	169.672	170.629	184.303	329.009	1790.31	1477.93	111.335	119.886	8633.5	10255.9
WNT4	1.6232	5.24852	0	0	4.34266	0.786845	0	0	6.21058	8.07839	3.48045	8.32337	0	0	0	0	16.4941	7.78483	463.362	484.531
WNT3A	0.811602	2.24937	0	0	3.61888	4.72107	0	0	0	3.02939	3.48045	4.16169	0	0	0	0	0	0	4.90331	0
WNT2B	71.421	57.7337	0	150.051	53.5594	58.2265	1101.18	1395.15	48.4425	59.5781	65.2585	50.7726	291.185	189.526	0	0	3595.72	3247.83	3802.51	4820.18
WNT2	0.811602	0	757.297	1189.8	0	0.786845	1242.16	2010.56	3415.82	3457.55	0.870113	0	667.328	543.025	0	795.913	86.5942	17.1266	0	23.3292
WNT16	1.6232	2.24937	0	0	2.8951	1.57369	0	0	72.0428	54.5291	2.61034	0.832337	0	0	0	0	6.1853	6.22786	8.58079	7.17823
WNT11	0.811602	6.7481	0	0.757832	5.06643	2.36053	0	0	69.5585	29.2841	2.61034	5.82636	0	0	0	136.946	0	0	35.549	25.1238
WNT10B	4.05801	3.74894	0	0	10.1329	11.8027	0	0	11.179	11.1078	0	4.99402	0	0	0	0	6.1853	1.55697	14.7099	19.7401
WNT10A	0.811602	0	0	0	0	0.786845	0	0	1.24212	1.0098	0	0	0	0	0	0	0	0	61.2913	25.1238
WNT1	0	0	0	0	0	0	0	0	0	1.0098	0	0	0	0	0	0	0	0	0	0
WNK4	15.4204	18.7447	0	0	14.4755	13.3764	0	0	27.3266	23.2254	11.3115	7.49104	0	0	0	0	191.744	112.102	38.0006	8.97279
WNK3	699.601	740.041	125.609	24.2506	767.926	760.879	830.644	425.238	222.339	231.244	763.089	883.942	426.158	462.104	20.5699	225.757	2210.22	2061.42	2368.3	2973.58
WNK2	1054.27	1338.37	18.2043	235.686	1363.59	1133.84	169.177	349.167	13.6633	22.2156	1492.24	1630.55	603.61	447.197	86.6874	109.15	690.692	502.9	300.328	400.186
WNK1	9115.1	8888.74	1751.25	1193.59	8890.86	8125.74	2199.3	1271.91	7088.76	8027.9	8641.96	9824.08	2503.51	2435.1	1783.7	2073.17	11372.7	12778	15713.9	16231.8
WLS	112.001	93.7236	220.271	0	148.374	149.5	140.981	59.3356	3089.14	2929.42	121.816	124.851	0	0	0	153.895	88.656	60.7216	7857.55	6815.73
WIZ	1010.44	1054.2	0.910213	3.03133	1215.22	1000.87	0	3.04285	2995.98	3071.81	983.228	971.338	95.2347	100.087	0	1.3559	1061.81	717.761	1419.51	1100.06
WIPI2	1421.93	1375.11	996.683	250.085	1472.88	1462.74	313.968	210.717	2383.62	2136.73	1404.36	1371.69	701.585	397.154	953.561	884.046	1451.48	759.799	1880.42	2205.51
WIPI1	193.161	146.959	0	0	151.993	151.861	275.103	130.843	957.672	781.584	147.919	230.557	113.048	0	0.734639	216.266	35.0501	21.7975	386.135	292.513
WIPF3	427.714	458.871	17.294	1.51566	384.325	393.422	25.91	1.52143	3.72635	9.08818	523.808	597.618	33.5719	1.06476	0	20.3385	134.015	1068.08	9896.1	7931.94
WIPF2	871.661	910.243	211.169	101.55	972.755	960.737	124.978	273.857	1689.28	1421.8	865.762	858.972	696.104	285.354	119.746	378.296	1393.75	1298.51	1435.44	1703.04
WIPF1	163.944	166.453	1.82043	1.51566	159.954	173.893	126.502	135.407	2196.06	2296.28	140.088	185.611	0	203.368	0.734639	37.9652	53.606	199.292	497.686	430.694
WIF1	64.9282	104.221	0	0	96.986	130.616	0	0	7.4527	4.03919	134.868	71.581	0	0	0	0	0	0	71.0979	35.8912
WI2-2373I1.2	0	0.749788	0	0	0	0	0	0	0	0	0	0	0	0	0	0	0	0	0	0
WHRN	184.234	184.448	0	0	112.909	90.4871	76.968	52.4892	132.906	155.509	120.946	221.402	0	0	0	0	125.768	143.241	1033.37	983.418
WHAMM	108.755	104.97	0	86.3929	104.948	81.8318	68.5853	207.675	223.581	185.803	113.115	116.527	171.971	153.325	595.792	39.3211	519.565	322.292	382.458	382.241
WFS1	499.135	572.838	1257.91	289.492	631.856	597.215	220.997	125.518	542.805	671.516	670.857	621.756	746.119	292.808	981.477	937.604	542.245	395.469	1399.89	1469.74
WFIKKN2	1.6232	0	0	0	0.723776	0	0	0	2.48423	0	1.74023	1.66467	0	0	0	0	0	4.6709	57.6138	37.6857
WFIKKN1	91.711	93.7236	0	0	97.7097	94.4213	0.762059	11.4107	432.257	403.919	144.439	112.366	15.7583	11.7123	0	0.67795	0	0	4.90331	5.38367
WFDC9	0.811602	0	0	0	0	0.786845	0	0	0	0	0	0	0	0	0	0	0	0	0	0
WFDC8	10.5508	8.99746	1.82043	4.54699	10.1329	7.86845	0	0	0	0	24.3632	22.4731	0	0	0.734639	1.3559	0	0	0	1.79456
WFDC6	0.811602	4.49873	88.2906	129.589	2.17133	3.93422	0	0	2.48423	1.0098	6.9609	7.49104	0	75.5976	0	0	4.12354	20.2405	3.67748	0
WFDC5	4.05801	0	0	0	0	0	0	0	0	0	0	0	0	0	0	0	0	0	0	0
WFDC3	0.811602	0.749788	0	67.4471	2.8951	3.14738	0	0	74.527	28.2743	0.870113	0.832337	0	0	0	0	0	0	6.12913	1.79456
WFDC21P	6.49282	5.24852	0	0	19.5419	19.6711	0	0	1.24212	1.0098	8.70113	4.16169	0	0	0	0	2.06177	0	29.4198	143.565
WFDC2	559.194	621.575	547.038	161.418	508.091	425.683	451.901	696.813	43.4741	54.5291	528.159	572.648	277.482	360.952	0.734639	325.416	6.1853	62.2786	204.713	364.295
WFDC13	7.30442	2.24937	0	0	2.8951	3.14738	0	0	2.48423	7.06859	2.61034	0.832337	0	0	0	0	0	0	7.35496	0
WFDC12	0	0	0	0	0	0	0	0	0	0	0	0	0	0	0	0	0	0	0	0
WFDC11	0	0.749788	0	0	0.723776	0.786845	0.762059	0	1.24212	0	0	0	0	0	0	0	0	0	0	5.38367
WFDC10B	7.30442	4.49873	0	0	4.34266	2.36053	0	0	32.295	8.07839	6.09079	5.82636	0	0	0	0	0	0	0	0
WFDC10A	0.811602	1.49958	0	0	0.723776	0	0	0	0	0	0	0.832337	0	0	0	0	0	0	0	0
WFDC1	2.43481	4.49873	1.82043	0	3.61888	2.36053	0	0	98.1272	69.6761	20.0126	10.8204	0	1.06476	0	0	8.24707	1.55697	253.746	192.018
WEE2	3.24641	4.49873	0	0	2.17133	1.57369	0	0	0	1.0098	0.870113	3.32935	0	0	0	0	24.7412	1.55697	3.67748	0
WEE1	2156.43	2091.16	5048.95	3177.59	2357.34	2297.59	1699.39	1147.92	1388.69	1922.66	2244.02	2063.36	5658.58	4474.1	2491.16	2356.55	3253.47	3073.45	3188.37	2535.71
WDYHV1	301.104	292.417	424.159	380.432	231.608	258.085	413.036	410.785	253.392	274.665	291.488	313.791	639.237	733.617	738.312	606.087	610.283	431.279	343.231	393.008
WDTC1	643.6	563.091	38.2289	0.757832	569.612	527.186	54.1062	6.0857	1558.86	1385.44	489.003	561.828	246.651	25.5541	9.5503	104.404	465.96	627.457	1012.53	1218.5
WDSUB1	203.712	201.693	1434.49	630.516	168.64	172.319	957.908	528.695	135.391	110.068	171.412	213.078	817.374	1014.71	1486.17	590.494	237.103	376.786	163.035	143.565
WDR97	0.811602	1.49958	0	0.757832	1.44755	0	0	0	52.1689	65.6369	0	0.832337	0	0	0	0.67795	55.6677	154.14	40.4523	14.3565
WDR93	0	2.24937	0	0	2.8951	1.57369	41.9132	0	8.69481	9.08818	0	0	0	0	140.316	44.0667	26.803	1.55697	31.8715	0
WDR92	164.755	177.7	80.0987	18.9458	127.385	160.516	32.0065	72.2677	137.875	148.44	156.62	188.108	104.142	136.289	215.984	113.896	175.25	348.76	149.551	139.975
WDR91	290.554	278.172	2.73064	0	281.549	249.43	121.929	0	522.931	540.242	267.125	248.037	84.2724	0	0	0	389.674	870.344	659.495	635.273
WDR90	263.771	293.917	53.7025	87.9085	244.636	217.169	39.6271	67.7034	590.005	766.437	286.267	271.342	1.37028	46.8492	0.734639	0	253.597	333.191	474.395	773.454
WDR89	777.515	761.035	189.324	400.893	736.08	796.287	200.422	292.874	310.529	273.655	835.308	858.14	124.011	154.39	146.193	398.634	694.816	597.875	459.685	317.637
WDR88	21.1017	17.9949	0	0	15.1993	8.65529	0	0	14.9054	20.196	20.8827	14.1497	0	1.06476	0	0	12.3706	9.34179	33.0973	14.3565
WDR87	0.811602	0.749788	0	0	0	0	0	0	0	0	0.870113	0.832337	0	0	0	0	59.7913	107.431	2.45165	37.6857
WDR86	133.914	110.969	0	0	110.014	113.306	0	1.52143	537.836	517.017	119.205	135.671	0	0	0	0	6.1853	52.9368	144.648	226.114
WDR83OS	504.816	471.617	6944.01	3642.14	518.224	568.889	5016.63	4816.83	1160.14	988.592	545.561	446.133	3718.95	8308.29	2662.33	3915.84	1230.88	1152.15	1193.96	1144.93
WDR83	96.5806	83.9763	79.1885	124.284	78.1678	99.9293	72.3956	9.12855	195.012	197.92	107.894	88.2278	96.605	12.7771	0	130.844	138.138	247.557	140.97	220.731
WDR82	2763.51	2922.68	246.668	244.022	3103.55	3286.65	241.573	246.471	3712.69	4106.85	3072.37	2926.5	322.017	177.814	351.157	115.251	4556.51	3842.59	4037.87	3149.45
WDR81	188.292	152.957	0	0.757832	188.182	173.893	0	28.1464	694.343	719.986	181.854	163.97	35.6274	0	0	8.13539	63.9148	59.1647	209.616	186.634
WDR78	17.0436	16.4953	0	0	13.7517	12.5895	9.90677	0	18.6317	40.3919	16.5321	9.15571	0	114.994	0	0	22.6794	146.355	140.97	292.513
WDR77	1146.79	1216.16	1197.84	1287.56	1344.05	1440.71	1719.21	902.966	1295.53	1556.1	1424.37	1226.03	952.347	1090.31	1223.17	1694.2	1781.37	1717.33	676.656	646.041
WDR76	372.525	341.154	839.216	766.168	105.671	55.866	176.798	410.785	33.5371	18.1764	369.798	370.39	446.027	951.891	73.4639	436.6	428.848	277.14	965.951	446.845
WDR75	2694.52	2621.26	2218.19	4838	2800.29	3031.71	3005.56	3657.51	2006.02	1897.41	2864.41	2733.4	1030.45	3007.93	2607.23	2772.81	3144.2	3250.94	1670.8	2020.67
WDR74	658.209	682.307	347.701	795.724	798.325	760.879	222.521	677.034	757.691	662.428	756.998	617.594	412.455	241.7	681.745	878.623	591.727	275.583	225.552	183.045
WDR73	471.541	505.357	796.436	281.156	568.888	543.71	331.496	371.228	838.429	919.926	584.716	417.833	489.191	0	84.4834	212.876	911.301	924.837	1326.34	1275.93
WDR72	322.206	407.135	487.874	348.603	207	199.072	156.222	32.7106	7.4527	7.06859	548.171	586.798	453.564	207.627	126.358	311.857	639.148	585.419	1.22583	68.1932
WDR70	671.195	652.316	694.492	1064.75	655.741	624.755	1039.45	996.534	874.45	733.113	617.78	759.924	378.883	326.88	469.434	533.546	754.607	709.976	871.563	1003.16
WDR7	420.41	425.88	637.149	109.128	476.245	406.799	98.3056	175.725	357.73	364.537	409.823	430.318	35.6274	26.6189	0	14.2369	841.201	836.09	2110.87	2027.85
WDR66	83.595	87.7252	0	0	99.8811	111.732	0	0.760713	168.928	203.979	161.841	143.162	1.37028	0	290.917	6.7795	156.694	246.001	273.359	477.352
WDR64	0	0	0	0.757832	0	0	0	0	0	0	0	0.832337	0	0	0	0	0	0	72.3238	39.4803
WDR63	6.49282	6.7481	0	0	7.96153	9.44213	0	0	17.3896	11.1078	4.35056	14.1497	78.7913	1.06476	0	0	35.0501	10.8988	13.4841	7.17823
WDR62	1025.05	1127.68	31.8574	43.1964	1186.99	1015.03	0.762059	15.975	971.335	1069.38	1118.1	1111.17	173.341	91.569	0	0	1692.71	1524.27	473.169	231.498
WDR61	639.542	597.581	2930.88	2189.38	660.807	679.047	3207.51	2800.94	780.049	659.398	666.507	620.924	1638.86	4115.28	1733.01	2791.8	1494.78	1739.13	1305.51	1344.12
WDR60	379.83	395.138	95.5723	101.55	345.241	310.804	27.4341	202.35	1250.81	874.485	334.123	367.061	296.666	200.174	0	169.487	1729.82	1452.65	1803.19	2234.22
WDR6	2629.59	2582.27	322.215	572.163	3093.42	2759.46	166.129	365.903	4756.06	4874.3	2756.52	2621.86	152.101	362.017	108.727	628.459	476.268	331.634	1104.47	1426.67
WDR5B	93.3342	81.7269	58.2536	0	102.776	118.027	450.377	435.888	199.981	194.891	87.0113	54.9343	70.5696	0	614.158	156.606	195.868	334.748	221.875	414.543
WDR59	1161.4	1184.67	435.082	118.98	1057.44	1045.72	397.033	133.125	1084.37	996.671	1174.65	1186.08	424.103	198.045	251.981	144.403	1230.88	969.989	1278.54	1843.01
WDR55	381.453	371.145	5575.05	3392.06	432.818	383.98	5257.45	5668.83	662.048	728.064	375.889	390.366	3176.32	7652.4	4077.98	2119.27	505.133	1061.85	415.555	421.721
WDR54	305.974	281.171	803.718	842.709	267.797	281.69	679.757	1033.05	253.392	256.489	259.294	280.498	1065.4	1108.41	560.529	979.637	1463.86	1287.61	484.202	633.479
WDR53	157.451	177.7	664.455	941.228	172.982	164.451	845.886	510.438	166.444	157.529	191.425	188.108	298.037	692.091	1305.45	955.231	523.689	720.875	142.196	249.443
WDR5	1853.7	1864.72	253.949	1.51566	2113.43	1930.13	334.544	342.321	1618.48	1631.83	1996.04	1910.21	387.79	464.233	1210.68	412.193	2059.71	1505.59	1204.99	992.39
WDR49	17.8552	17.2451	0	0	26.0559	29.1132	0	0	0	0	11.3115	10.8204	0	0	0	0	2.06177	21.7975	0	37.6857
WDR48	1614.28	1676.53	1252.45	1165.55	1566.97	1561.1	992.963	1841.69	1068.22	1153.19	1874.22	1696.3	1117.47	1169.1	584.772	1370.81	2371.03	1750.03	1658.54	1921.97
WDR47	123.364	173.201	486.964	136.41	191.077	162.877	687.377	902.966	331.645	328.184	107.894	119.857	184.988	992.352	6.61175	372.872	2614.32	2737.15	616.591	525.805
WDR46	58.4353	63.732	0	8.33615	62.9685	49.5712	0	0	89.4324	62.6075	66.9987	61.593	0	0	12.4889	0	0	29.5823	0	0
WDR45B	2386.92	2422.57	272.154	1026.86	2400.04	2393.58	265.197	695.291	2360.02	2492.18	2183.11	2352.19	506.32	99.0223	286.509	303.721	2004.04	1790.51	1413.38	1247.22
WDR45	199.654	194.195	1122.29	104.581	204.105	202.219	347.499	460.231	880.661	724.025	212.308	158.144	607.721	229.987	213.045	528.801	148.447	107.431	404.523	642.452
WDR44	426.091	464.119	587.087	1309.53	502.3	478.401	771.966	412.306	337.856	396.851	480.302	371.223	806.412	1138.22	445.191	247.452	1614.36	1233.12	475.621	663.986
WDR43	3498.82	3653.72	5527.72	5893.66	3731.79	3761.9	5276.5	5277.82	1394.9	1647.99	3876.35	3819.6	4444.51	8996.12	6075.46	5694.1	4861.65	4479.39	1482.02	1925.56
WDR41	1107.03	943.234	317.664	1261.03	984.335	962.311	525.059	1278	1983.66	1732.81	916.229	1099.52	1277.1	668.666	1403.16	877.945	1620.55	3042.31	1831.38	1681.5
WDR4	394.439	433.378	0	40.1651	540.661	586.986	11.4309	3.04285	238.486	278.704	515.107	384.54	52.7559	42.5902	2.20392	183.724	496.886	297.38	158.132	157.921
WDR38	1.6232	0.749788	0	0	2.8951	3.93422	0	0	1.24212	0	0.870113	0.832337	0	0	0	0	2.06177	0	13.4841	5.38367
WDR37	340.061	344.153	0.910213	0	342.346	324.18	212.614	12.1714	594.974	639.202	333.253	332.103	363.125	70.2739	0	503.039	131.953	365.887	538.138	733.974
WDR36	2001.41	2070.92	2786.16	1510.36	2030.92	2169.33	1692.53	1106.84	1478.12	1614.67	1929.04	2003.44	1028.4	2772.62	1156.32	1082.69	1663.85	1614.57	2403.85	2013.49
WDR35	965.806	1138.93	0	0	1078.43	1193.64	704.905	6.84641	356.487	385.743	1064.15	943.871	177.452	228.922	235.819	169.487	556.677	557.394	1987.06	2171.41
WDR34	528.353	510.606	0	707.815	618.828	486.27	115.071	195.503	2722.72	2176.12	499.445	449.462	302.147	87.31	42.609	581.681	781.41	501.343	476.847	486.325
WDR33	2208.37	2271.86	3041.93	2136.33	2519.46	2333.78	1777.88	2055.45	1761.32	1757.05	2513.76	2351.35	2617.24	3179.36	2796.77	1398.61	4478.16	4454.48	2738.5	2853.35
WDR31	6.49282	8.24767	0	0	8.68531	9.44213	0	0	60.8637	73.7153	7.83102	6.6587	0	0	0	0	117.521	129.228	102.969	116.646
WDR3	2188.08	2306.35	69.1762	569.89	2466.63	2494.3	529.631	1189.75	1103	1179.44	2685.17	2495.35	1003.05	431.226	27.1816	968.79	1377.26	1371.69	806.594	794.989
WDR27	835.139	908.744	836.485	664.619	877.216	702.652	898.468	823.091	745.27	852.27	1032.82	779.068	605.665	945.503	675.133	412.871	1160.78	1911.95	1412.15	1977.6
WDR26	3112.49	2979.66	2654.18	1475.5	3065.91	3054.53	1916.58	1806.69	3859.26	4155.32	3133.28	3136.25	1874.55	1371.41	1270.19	1463.02	3502.94	3906.43	5114.15	5611.58
WDR25	136.349	127.464	190.234	0	123.766	127.469	0	52.4892	213.644	156.519	115.725	124.851	125.381	101.152	465.761	0	426.786	358.102	223.1	262.005
WDR24	146.9	149.958	0	0	107.119	51.9317	32.7685	21.3	269.539	184.793	154.01	162.306	34.2571	0	0	57.6257	76.2854	250.671	194.906	192.018
WDR20	424.468	470.867	1100.45	1753.62	501.577	516.17	1456.29	934.916	503.057	499.85	442.888	456.121	1406.6	488.723	674.398	1785.72	1162.84	1395.04	752.658	784.222
WDR19	641.977	605.829	568.883	1197.37	601.458	573.61	471.715	813.963	993.693	937.093	643.884	636.738	937.274	1138.22	91.0952	616.934	1725.7	1662.84	2338.88	2910.77
WDR18	760.471	714.548	20.0247	234.928	894.587	740.421	127.264	394.049	1840.82	1402.61	669.117	735.786	372.032	2.12951	240.227	137.624	319.574	227.317	339.554	215.347
WDR17	120.929	95.9729	0	0	92.6433	105.437	0	0	7.4527	9.08818	127.036	116.527	0	0	0	23.0503	53.606	110.545	78.4529	61.015
WDR13	224.002	225.686	648.982	387.252	273.587	203.006	98.3056	5.32499	1755.11	1530.85	194.035	237.216	433.695	72.4034	1.46928	181.69	290.709	530.925	1122.86	1530.76
WDR12	2144.25	2208.13	2300.11	3199.57	2244.43	2225.2	3488.71	3603.5	806.134	917.907	2211.83	2405.46	1438.8	3536.05	1634.57	2693.49	2282.38	1300.07	1479.57	1412.32
WDR11	1763.61	1856.48	750.015	1132.2	1813.78	1817.61	484.67	1268.87	1664.44	1913.57	1774.16	1887.74	2357.57	715.516	440.049	1416.91	1119.54	1768.71	1900.03	2880.26
WDR1	4049.08	4162.08	2223.65	1818.04	4510.57	4111.26	1076.79	964.584	8794.18	8644.88	3913.77	4302.35	4424.64	1619.49	5591.33	3567.37	6315.19	6227.86	1521.25	1213.12
WDPCP	129.856	110.219	0	416.05	120.871	131.403	447.329	203.871	187.56	135.313	115.725	102.378	306.258	36.2017	1093.14	63.0493	556.677	471.76	550.396	798.578
WDHD1	2380.43	2500.54	2941.81	4740.24	2201.73	2074.91	4568.54	3897.13	681.922	897.711	2670.38	2828.28	3186.59	4168.52	2364.07	5742.91	8789.32	6112.65	1591.12	1607.92
WDFY4	0	0	0	0	0.723776	0.786845	0	0.760713	8.69481	5.04899	0.870113	0	0.685142	1.06476	0	0	0	0	56.388	57.4258
WDFY3	1642.68	1753.76	647.161	478.192	1800.75	1789.28	141.743	381.878	1263.23	1435.93	1848.99	1665.51	636.497	990.223	0	344.398	3975.09	3475.15	5776.09	6363.5
WDFY2	792.124	855.509	2160.84	1913.53	726.671	793.926	1250.54	1940.58	375.119	407.958	710.012	742.445	1464.83	966.798	1323.82	1207.43	1020.58	1012.03	681.56	631.684
WDFY1	4133.49	4042.86	591.638	1174.64	4210.93	4393.74	1656.72	1838.64	1613.51	1924.68	3470.88	3933.63	2556.26	2337.14	1431.08	1001.33	1787.55	1658.17	2210.17	1848.39
WDCP	731.253	728.045	0	419.081	775.888	801.008	387.126	46.4035	409.898	404.929	787.452	660.876	12.3325	0	1.46928	103.726	791.719	1259.58	761.238	678.343
WBP4	771.022	732.543	2854.43	1248.91	642.713	708.947	1285.59	1884.29	1040.89	894.681	758.739	729.128	1922.51	2303.07	1435.48	2058.93	432.971	439.064	360.393	330.199
WBP2NL	2.43481	3.74894	0	0	1.44755	1.57369	0	0	0	3.02939	0.870113	0	0	0	0	0	4.12354	51.3799	78.4529	62.8095
WBP2	1158.16	1097.69	84.6498	425.144	1270.95	1132.27	204.232	154.425	2253.2	1676.26	996.279	1129.48	346.682	370.535	360.708	258.977	1131.91	1314.08	1597.25	1274.14
WBP11P1	0.811602	0	0	0	0	0	0	0	0	0	0.870113	0	0	0	0	0	8.24707	4.6709	18.3874	8.97279
WBP11	5660.92	5494.45	536.115	1091.28	5797.44	5654.26	1406	928.83	5984.52	6302.15	5647.9	5843.84	1379.88	1631.21	2007.03	1273.19	2311.24	1840.33	1669.58	1629.46
WBP1	68.1746	68.9805	11.8328	0	46.3217	40.9159	1.52412	9.12855	231.034	281.734	66.9987	49.9402	17.8137	0	27.1816	29.1518	82.4707	90.304	321.167	260.211
WASL	1824.48	1800.24	4930.62	2613.76	2032.36	1959.24	4233.24	4303.35	1129.08	1269.32	2003.87	2060.04	6277.27	5502.66	6950.42	4753.78	2426.7	2245.14	3004.5	2121.17
WASIR2	1.6232	1.49958	0	0	2.8951	0.786845	0	0	0	1.0098	4.35056	4.99402	55.4965	0	0	0	10.3088	1.55697	7.35496	5.38367
WASIR1	0	0	0	0	0	0	0	0	0	0	0	0	0	0	0	0	0	0	0	0
WASHC5	1307.49	1329.37	0	463.036	1409.19	1428.91	124.216	492.181	1177.53	1395.54	1389.57	1379.18	487.136	625.011	447.395	812.862	929.857	738.002	1223.37	1439.24
WASHC4	2886.06	3321.56	1549.18	1758.93	2738.04	2728.78	1249.78	1310.71	1830.88	2464.92	2792.19	2919.01	937.274	2735.36	1007.92	823.709	845.325	1645.71	1062.79	1494.87
WASHC3	135.538	140.21	3328.65	1799.85	99.8811	88.9134	2548.33	2906.68	360.214	312.028	113.985	109.036	1127.06	3186.81	2637.35	1281.32	303.08	462.419	270.908	531.189
WASHC2C	586.788	512.105	85.56	0.757832	568.888	589.347	190.515	33.4714	748.996	857.319	595.157	565.989	87.013	5.32378	174.844	34.5754	336.068	378.343	159.357	229.703
WASHC2A	529.165	425.13	195.696	36.3759	419.066	498.073	94.4953	153.664	762.659	879.534	404.603	548.51	222.671	111.799	241.696	290.84	82.4707	74.7343	47.8072	57.4258
WASHC1	126.61	110.219	0	0	104.948	131.403	59.4406	60.0963	546.531	433.203	105.284	110.701	106.197	25.5541	0.734639	12.2031	280.4	283.368	154.454	131.003
WASH8P	518.614	491.861	51.8821	93.2134	544.279	458.73	116.595	59.3356	3480.41	2356.87	562.093	467.774	47.9599	28.7484	173.375	35.2534	80.4089	135.456	112.776	61.015
WASH2P	118.494	125.215	0	1.51566	133.175	142.419	12.1929	8.36784	2345.12	1667.18	137.478	120.689	84.9576	2.12951	3.67319	6.10155	47.4207	74.7343	106.647	229.703
WASF3	840.82	898.996	11.8328	0	732.461	658.589	102.878	29.6678	498.089	739.172	1084.16	1324.25	62.3479	52.173	0	0	338.13	420.381	4670.4	4945.8
WASF2	3013.48	2973.66	244.847	620.665	2830.69	2643.8	285.772	292.114	3151.25	2982.94	2826.13	3341.83	591.277	324.75	626.647	558.63	3882.31	3042.31	4705.95	3716.53
WASF1	718.268	734.043	281.256	489.56	641.989	690.849	776.538	1328.2	1053.31	950.22	754.388	786.559	240.485	64.9501	535.552	0	725.742	801.837	1913.52	2212.69
WAS	7.30442	8.99746	0	0	2.8951	7.0816	0	0	9.93693	7.06859	6.9609	9.98805	0	0	0	0	14.4324	7.78483	31.8715	25.1238
WARS2	342.496	338.904	724.529	350.118	360.44	385.554	585.261	874.82	262.087	282.743	403.732	317.953	100.716	402.478	1075.51	502.361	350.501	295.823	328.522	328.404
WARS1	2787.85	2538.78	2026.13	5824.7	3141.19	2543.08	2254.93	3023.07	4517.58	3681.72	2558.13	2696.77	5327.66	2245.57	7016.53	7759.81	1463.86	935.736	642.333	787.811
WAPL	2502.17	2486.3	205.708	970.025	2400.04	2473.84	867.223	686.924	1408.56	1707.57	2547.69	2495.35	840.669	1204.24	169.702	816.251	7649.16	8390.49	4102.84	4542.03
WAKMAR2	8.11602	10.497	0	0	14.4755	11.0158	0	0	1.24212	9.08818	11.3115	11.6527	0	0	0	0	0	0	152.002	202.785
WAC	3728.5	3577.99	2921.78	2861.57	3459.65	3292.94	2575.76	1911.67	3935.02	4214.9	3244.65	3728.04	3067.38	2956.83	725.823	2049.44	6795.59	5232.96	4957.24	6507.07
VXN	4.05801	3.74894	0	0	3.61888	3.14738	0	0	6.21058	0	4.35056	4.16169	0	0	0	0	0	0	1.22583	14.3565
VWF	25.9713	41.9882	0	0	28.2273	23.6053	0	0	7.4527	7.06859	36.5447	45.7786	0	0	79.341	0	20.6177	3.11393	122.583	66.3986
VWDE	969.053	1066.95	34.5881	0	874.321	801.795	261.386	6.0857	1.24212	4.03919	868.373	1089.53	40.4234	0	0	47.4565	26.803	3.11393	290.521	918.813
VWCE	168.813	199.444	0	0	241.741	200.645	0	0	566.405	540.242	212.308	199.761	60.2925	0	0	0	14.4324	43.595	125.034	150.743
VWC2L-IT1	0	0	0	0	0	0	0	0	0	0	0	0	0	0	0	0	0	0	0	0
VWC2L	0	0	0	0	0.723776	0	0.762059	0	0	0	0	0.832337	0	0	0	0	0	28.0254	12.2583	12.5619
VWC2	84.4066	79.4776	0	397.104	35.465	54.2923	0	92.8069	3.72635	2.0196	46.116	78.2397	1.37028	0	0	184.402	4.12354	0	451.104	814.729
VWA8	917.11	913.992	729.08	691.901	835.237	799.434	336.068	175.725	281.96	280.724	923.19	986.32	426.158	393.96	233.615	332.195	2206.09	3104.59	1001.5	1462.56
VWA7	0	0	0	0	0	0	0	0	0	0	0	0	0	0	0	0	0	0	0	0
VWA5B2	8.92762	11.9966	0	15.9145	6.51398	10.229	0	25.1035	12.4212	15.147	7.83102	11.6527	16.4434	0	189.537	4.74565	32.9883	23.3545	71.0979	19.7401
VWA5B1	30.0293	29.9915	0	0	10.1329	18.8843	0	0.760713	3.72635	0	26.9735	39.9522	0.685142	1.06476	0	0	2.06177	0	58.8397	348.144
VWA5A	671.195	653.816	396.853	493.349	362.612	457.157	352.071	256.36	1048.35	801.78	620.391	643.397	322.017	99.0223	0	246.096	239.165	260.013	1830.16	1647.4
VWA3B	0.811602	1.49958	4.55106	0	0.723776	0	31.2444	28.9071	7.4527	12.1176	1.74023	0	11.6474	0	0	0	2.06177	175.937	2.45165	26.9184
VWA3A	0	0	0	0	2.17133	0.786845	0	0	4.96847	4.03919	1.74023	2.49701	0	0	0	0	6.1853	0	14.7099	10.7673
VWA2	47.8845	52.4852	0	0	42.7028	55.0791	59.4406	0	36.0214	27.2646	67.8688	67.4193	0.685142	0	0	0	0	0	19.6132	10.7673
VWA1	394.439	323.159	1144.14	754.043	265.626	306.869	703.38	616.177	1157.65	1025.95	351.526	344.588	821.485	362.017	331.322	320.67	125.768	151.026	94.3886	23.3292
VTRNA1-3	1.6232	0	11.8328	9.09399	0	0	9.14471	14.4535	0	0	0	0	19.184	30.8779	0	5.4236	2.06177	0	42.9039	1.79456
VTRNA1-2	0	0	0	0	0	0	0	0	0	0	0	0	0	0	0	0	0	10.8988	0	0
VTRNA1-1	0	0	0	0	0	0	0	4.56428	0	1.0098	0.870113	0	0	0	19.8352	0	0	0	6.12913	0
VTN	4.05801	4.49873	0	0	2.8951	3.14738	97.5436	87.482	6793.13	5198.44	3.48045	7.49104	0	0	0	72.5406	2.06177	10.8988	4.90331	26.9184
VTI1B	1627.26	1519.07	1216.95	2106.02	1656.72	1731.84	1713.87	1966.44	1660.71	1623.76	1543.58	1558.97	1227.77	1100.96	1873.33	1564.71	1309.22	1505.59	666.85	604.766
VTI1A	316.525	384.641	525.193	438.027	356.822	354.08	401.605	382.638	350.277	360.498	351.526	362.899	215.82	112.864	660.44	208.808	1049.44	988.673	730.593	1069.56
VTCN1	2.43481	1.49958	664.455	104.581	6.51398	5.50791	137.933	0	0	1.0098	1.74023	2.49701	0	0	0	537.614	0	0	57.6138	136.386
VTA1	1954.34	1929.21	9793.89	12577.7	2004.86	2026.91	12484.8	10443.1	1372.54	1438.96	1879.44	2040.89	5566.78	10444.2	9949.95	7618.12	360.809	619.672	936.532	1261.57
VSX2	12.174	12.7464	0	109.886	5.06643	2.36053	0	0.760713	0	0	16.5321	9.98805	0	0	16.1621	0	204.115	415.71	1.22583	0
VSX1	2.43481	0	0	0	0	0.786845	0	0	0	0	0	0	0	0	0	0	0	0	0	0
VSTM5	17.8552	19.4945	229.374	0	8.68531	11.0158	0.762059	107.26	0	4.03919	19.1425	9.98805	0	0	0	0	0	0	9.80661	28.7129
VSTM4	68.9862	72.7295	0.910213	0	58.6258	55.0791	0	0	12.4212	22.2156	100.933	101.545	0	0	0.734639	0	10.3088	0	420.459	276.362
VSTM2L	6.49282	8.24767	0	0	10.1329	21.2448	0	0	104.338	82.8034	15.662	11.6527	0	0	0	0	0	0	9.80661	0
VSTM2B	13.7972	16.4953	354.073	331.931	7.96153	14.1632	174.512	141.493	2.48423	2.0196	13.9218	22.4731	428.214	6.38853	0.734639	52.2021	22.6794	4.6709	2.45165	8.97279
VSTM2A-OT1	3.24641	1.49958	0	0	2.17133	2.36053	0	0	2.48423	0	0	0	0	0	0	0	0	0	0	0
VSTM2A	34.8989	23.2434	0.910213	0	25.3322	36.9817	0	0.760713	43.4741	33.3233	13.0517	14.1497	0	0	0	0	4.12354	12.4557	0	0
VSTM1	1.6232	5.24852	0	0.757832	2.17133	3.93422	0	0	0	0	10.4414	4.16169	0	0	0	0	0	0	2.45165	0
VSNL1	3111.68	2753.22	5381.18	3156.37	2452.88	2567.47	3237.23	1602.82	11.179	39.3821	2635.57	3601.52	299.407	1252.15	13.2235	1164.04	55.6677	177.494	789.432	1302.85
VSIR	13.7972	24.743	0	0	13.7517	7.0816	0.762059	0	22.3581	3.02939	8.70113	9.98805	0.685142	1.06476	0.734639	1.3559	4.12354	0	45.3556	136.386
VSIG8	0	2.99915	0	0	0	0	0	0	7.4527	7.06859	0	0	0	0	0	0	0	0	12.2583	12.5619
VSIG4	0	0	0	0	0	0	0	0	0	0	0	0	0	0	0	0	0	0	0	0
VSIG2	6.49282	9.74725	0	0	19.5419	15.7369	80.7783	0	4.96847	12.1176	4.35056	1.66467	0	0	0	0	57.7295	88.747	57.6138	14.3565
VSIG10L	336.815	341.904	0	0	333.661	325.754	137.171	0	140.359	150.46	364.577	355.408	144.565	1.06476	0	0	86.5942	147.912	283.166	206.374
VSIG10	3177.42	3566.74	7841.48	6157.39	3361.94	3440.08	4081.59	3800.52	491.878	479.654	3944.22	2942.31	9340.54	12823.9	16547.7	11589.5	1599.93	1846.56	356.716	396.597
VSIG1	44.6381	32.2409	0	0	38.3601	34.6212	0	0	1.24212	0	45.2459	49.9402	0	0	0	0	0	0	45.3556	16.151
VRTN	2459.97	2387.33	103.764	235.686	2853.85	2641.44	74.6818	145.296	0	3.02939	2895.74	2947.31	567.297	268.318	185.864	406.092	1100.98	2087.89	2.45165	3.58912
VRK3	336.815	331.406	658.084	274.335	367.678	343.851	1180.43	1055.87	572.616	499.85	318.461	374.552	974.271	488.723	1487.64	1623.69	583.48	1264.26	579.816	672.959
VRK2	624.122	595.332	2544.04	1649.8	579.021	586.199	1210.15	1328.2	598.7	571.546	618.65	604.277	483.025	1904.85	451.803	895.571	721.619	688.179	267.23	349.939
VRK1	1628.89	1603.05	3652.68	4752.37	1469.99	1551.66	3585.49	3381.37	742.786	687.673	1484.41	1668.84	2780.3	6283.12	4573.86	5030.39	822.645	404.811	468.266	567.08
VPS9D1	44.6381	41.2384	0	59.1109	42.7028	44.8501	2.28618	80.6355	462.067	435.223	53.0769	52.4373	39.0531	123.512	246.104	78.6421	10.3088	18.6836	176.519	220.731
VPS8	923.603	946.233	304.011	678.26	901.825	933.198	62.4888	393.288	814.828	805.819	769.18	979.661	462.471	35.1369	157.947	0	1752.5	1700.21	1755.38	2142.7
VPS72	1236.88	1192.16	1676.61	538.061	1297.01	1236.92	892.371	1986.22	1660.71	1369.29	1183.35	1239.35	713.918	556.867	985.885	1456.91	672.136	695.964	520.976	658.603
VPS54	961.748	894.498	350.432	446.363	869.979	857.661	642.416	481.531	1299.25	1351.11	838.789	982.991	484.395	645.242	1614	1168.79	496.886	516.912	1182.92	1512.81
VPS53	622.499	661.313	1103.18	1084.46	735.356	660.949	1175.86	1332.77	1409.8	1356.16	644.754	685.846	867.389	1485.33	1469.28	1266.41	1331.9	1304.74	2233.46	2182.18
VPS52	0	0.749788	0	0	2.17133	0.786845	0	0	0	2.0196	0	0	0	0	0	0.67795	0	0	0	0
VPS51	804.298	773.032	0	171.27	973.479	801.008	80.0162	123.996	1611.03	1430.88	737.856	796.547	184.303	53.2378	161.621	227.113	218.547	211.747	463.362	226.114
VPS50	254.843	282.67	763.668	437.269	256.217	279.33	243.097	432.845	258.36	259.518	319.331	250.534	219.93	626.076	444.456	359.991	564.924	728.66	480.524	563.491
VPS4B	1107.03	1079.7	1218.77	1261.79	1097.24	1158.24	1524.88	1559.46	1006.11	1067.36	1030.21	1062.89	1146.93	743.199	824.999	2288.76	253.597	629.014	1404.8	1523.58
VPS4A	1247.43	1239.4	409.596	625.212	1414.98	1391.93	238.524	469.36	2112.84	1915.59	1174.65	1236.85	574.834	468.492	0.734639	740.999	870.066	748.9	718.334	719.618
VPS45	617.629	604.329	459.657	1684.66	595.668	578.331	2101.76	1319.84	1131.57	1045.14	569.924	585.133	554.965	653.76	650.89	1046.75	503.071	727.103	1542.09	1284.9
VPS41	1084.3	985.972	1416.29	891.211	1035.72	1005.59	438.184	838.305	863.271	936.083	1040.66	945.535	827.651	204.433	3656.3	631.171	1078.3	1261.14	1390.09	1900.44
VPS39	1223.08	1234.9	401.404	60.6266	1140.67	1087.42	196.611	219.846	2141.41	2083.21	1057.19	1269.31	750.23	124.576	492.943	217.622	4086.42	2522.28	3868.71	3228.41
VPS37D	44.6381	29.9915	56.4332	0	20.9895	23.6053	3.8103	0	85.706	52.5095	34.8045	53.2696	0	0	0	0	152.571	84.0761	96.8403	84.3442
VPS37C	396.873	431.128	397.763	79.5724	481.311	437.486	101.354	40.3178	829.734	789.662	401.122	426.157	472.748	6.38853	218.188	178.301	696.877	832.976	250.069	290.718
VPS37B	331.134	303.664	42.78	165.965	276.482	204.58	72.3956	0.760713	1040.89	1033.02	188.815	186.444	130.177	0	93.2991	90.8452	366.995	358.102	348.135	315.842
VPS37A	890.327	887.749	2045.25	602.477	935.118	960.737	2063.66	1919.28	890.597	828.034	845.75	935.547	673.494	962.539	1475.15	1303.02	1148.4	937.293	1222.15	877.539
VPS36	1170.33	1133.68	1294.32	471.372	1092.9	1143.29	1774.07	1728.34	1484.33	1460.17	974.527	926.392	1925.93	2021.97	1461.2	1599.28	1020.58	952.863	1298.15	1830.45
VPS35L	1404.07	1348.12	548.858	1756.66	1201.47	1222.76	635.557	661.059	1095.55	1094.62	1234.69	1558.97	1429.89	916.755	303.406	755.914	1865.9	2424.2	1815.45	1493.07
VPS35	2234.34	2282.36	11901	15027.1	2217.65	2301.52	12955.8	12641.5	4223.2	4753.12	2268.38	2248.98	8250.48	10574.1	12358.8	15153.5	2404.02	3238.49	5155.83	4147.22
VPS33B-DT	9.73922	5.24852	77.3681	0	3.61888	7.0816	0.762059	0.760713	1.24212	6.05879	6.9609	4.99402	0	1.06476	0	0	0	1.55697	4.90331	41.2748
VPS33B	387.946	367.396	147.454	297.07	364.059	369.03	170.701	360.578	426.046	363.527	391.551	382.875	519.337	0	0	539.648	696.877	484.216	555.299	498.887
VPS33A	586.788	600.581	1515.5	1325.45	594.944	620.82	1279.5	1568.59	560.195	573.565	572.534	562.66	2099.96	1727.03	2410.35	1074.55	1043.25	976.217	444.975	337.377
VPS29	1209.29	1166.67	26889.5	16243.4	1172.52	1218.04	19373.1	14398.8	1976.21	1822.69	1151.16	1078.71	15793.2	40321.2	16053.3	13667.5	1548.39	1124.13	1250.34	1367.45
VPS28	272.698	244.431	2197.25	2760.03	267.073	219.53	2296.85	2037.95	2582.36	2140.77	209.697	261.354	1753.96	2330.75	2117.23	1725.38	1391.69	907.711	1143.7	1139.54
VPS26C	1220.65	1259.64	383.199	655.525	1167.45	1164.53	1007.44	1045.22	1296.77	1455.12	1167.69	1287.63	530.985	1395.89	1233.46	992.518	167.003	367.444	1041.95	803.962
VPS26B	952.821	823.268	252.129	344.056	1066.85	975.687	260.624	191.7	2197.3	1983.24	870.113	837.331	185.673	1.06476	18.366	285.417	933.981	675.723	1293.25	1065.97
VPS26A	1169.52	1213.16	3418.76	6787.15	1161.66	1224.33	5799.27	4923.33	1206.1	1233.97	1234.69	1116.16	1838.23	2554.35	5021.99	3841.94	653.58	783.154	925.499	1299.26
VPS25	1266.91	1234.15	2746.11	4348.44	1184.1	1288.85	3471.18	2927.98	1900.44	1621.74	1207.72	1112	3292.11	4994.77	2729.18	4099.56	818.522	776.926	554.074	464.79
VPS18	437.454	490.362	0	1.51566	646.332	679.834	41.9132	4.56428	998.662	992.632	545.561	488.582	134.973	80.9214	0	126.099	696.877	576.077	431.491	459.407
VPS16	253.22	273.673	157.467	53.0483	289.51	276.182	163.843	381.117	1008.6	926.995	195.775	253.863	376.828	118.188	183.66	319.992	321.636	865.673	491.556	658.603
VPS13D	1391.09	1513.82	92.8417	88.6664	1593.03	1310.1	243.097	356.014	957.672	943.151	1355.64	1505.7	396.697	228.922	784.594	622.358	4748.25	5108.4	3763.29	4163.37
VPS13C	1295.32	1393.86	244.847	13.641	1054.54	974.9	44.1994	187.135	331.645	370.596	1186.83	1483.23	365.866	40.4607	149.866	73.2186	1068	1150.6	2865.98	3441.96
VPS13B-DT	8.11602	6.7481	147.454	0	7.23776	5.50791	243.859	160.51	16.1475	7.06859	5.22068	7.49104	117.159	150.131	42.609	12.2031	0	18.6836	55.1622	50.2476
VPS13B	509.686	401.137	0	0	423.409	394.209	142.505	486.095	736.575	718.976	366.318	482.756	405.604	46.8492	52.1593	42.0329	3375.11	4778.33	4756.21	6193.02
VPS13A	2096.37	2287.6	868.343	481.223	2193.04	2061.53	501.435	896.88	390.025	422.096	2289.27	2097.49	807.782	1458.72	561.999	706.423	3387.48	3739.83	1729.64	2444.19
VPS11	305.974	308.913	177.491	835.889	273.587	247.856	429.039	127.8	791.228	820.966	262.774	288.821	435.065	271.513	0.734639	352.534	1752.5	1332.76	1222.15	999.569
VPREB3	8.92762	8.99746	0	0	7.23776	7.86845	0	0	0	1.0098	0.870113	3.32935	0	0	0	0	4.12354	0	3.67748	0
VPREB1	0	0	0	0	0	0	0	0	0	0	0	0	0	0	0	0	0	0	0	0
VOPP1	1196.3	1301.63	123.789	49.2591	1412.09	1317.18	70.1094	84.4391	1081.88	1156.22	1522.7	1246.84	78.1061	39.396	69.7907	19.6605	346.377	435.95	330.973	263.8
VNN3	0	0	0	0	0	0	0	0	0	0	0	0	0	0	0	0	0	0	0	0
VNN2	0	0	0	0	0.723776	0	0	0	0	0	0.870113	0	0	0	0	0	0	0	51.4847	32.302
VNN1	0	0	0	0	0	0.786845	0	0	0	2.0196	0	0	0	0	0	0	0	0	7.35496	0
VN1R5	0.811602	0	0	0	0.723776	1.57369	0	0	3.72635	0	0	0	0	0	0	0	0	4.6709	3.67748	0
VN1R4	0	0	0	0	0	0	0	0	0	0	0	0	0	0	0	0	0	0	0	0
VN1R3	0	0	0	0	0	0	0	0	1.24212	0	0	0	0	0	0	0	0	0	0	0
VN1R2	0	0	0	0	0	0	0.762059	0	0	0	0	0	0	0	0	0	0	0	0	0
VN1R1	34.0873	26.9924	0	0	23.8846	19.6711	1.52412	3.80356	9.93693	11.1078	28.7137	20.8084	58.237	0	0	1.3559	18.5559	1.55697	28.194	62.8095
VMP1	1870.74	1915.71	8175.53	4561.39	1805.82	1913.61	7318.82	7470.96	5557.23	5304.47	2105.67	1743.75	2663.83	6437.51	4667.16	4473.11	2882.35	1768.71	3109.92	3348.64
VMO1	0.811602	2.24937	0	0	1.44755	0.786845	0	1.52143	11.179	8.07839	4.35056	1.66467	0	0	0	0	0	0	11.0324	16.151
VMAC	21.1017	8.24767	0	0	9.40909	11.0158	0	192.46	67.0743	49.4801	12.1816	4.99402	37.6828	90.5042	0	0	28.8647	4.6709	52.7105	113.057
VMA21	1369.17	1419.35	101.034	1092.04	1408.47	1433.63	849.696	1506.97	1057.04	1020.91	1483.54	1402.49	1307.25	1279.84	920.502	1039.3	1843.22	2519.17	1615.64	990.596
VLDLR	1595.61	1541.56	0	0	1525.72	1192.86	0.762059	0	142.843	120.166	1460.92	1772.05	0	283.225	0	0	32.9883	24.9114	571.235	873.95
VKORC1L1	2085.01	2134.65	309.472	0	2080.13	2163.04	145.553	274.617	1006.11	1206.71	2372.8	2085.01	313.795	939.114	0.734639	534.902	286.586	602.546	1640.16	1252.6
VKORC1	280.003	264.675	727.26	528.967	254.769	278.543	523.535	671.709	544.047	374.635	256.683	233.887	561.131	1271.32	325.445	679.305	463.898	337.861	313.812	154.332
VIT	4.05801	4.49873	0	0	3.61888	3.93422	96.0194	0	3.72635	5.04899	6.09079	1.66467	0	0	0	0	0	0	193.681	61.015
VIRMA	1431.67	1500.33	129.25	133.378	1425.84	1364.39	178.322	206.914	1586.18	1872.17	1511.39	1563.13	1364.12	506.824	1104.16	592.528	4049.31	3602.82	2763.01	3118.94
VIPR2	37.3337	22.4937	0	0	13.7517	17.3106	0	0	1.24212	1.0098	19.1425	16.6467	0	0	0	0	4.12354	70.0634	2.45165	12.5619
VIPR1	201.277	195.695	0	0	74.5489	81.045	0	0	13.6633	13.1274	110.504	156.479	5.48113	0	0	0.67795	0	0	3.67748	78.9605
VIPAS39	404.178	384.641	387.751	497.896	356.098	392.635	291.107	204.632	734.091	699.79	351.526	354.576	156.212	0	772.84	257.621	1177.27	1141.26	1225.83	1080.32
VIP	0	0	0	0	0	0	0	0	0	0	0	0	0	0	0	0	0	0	0	0
VIM	630.615	645.568	10746	7727.62	1974.46	1253.44	6593.33	4201.42	46415.4	40866.5	593.417	813.194	7425.56	6157.48	9515.04	7972.01	1703.02	1479.12	6800.89	7287.7
VILL	76.2906	86.9755	0	0	70.2063	71.6029	0	29.6678	209.918	205.999	83.5308	71.581	72.625	0	0	0	26.803	29.5823	266.004	226.114
VIL1	35.7105	71.2299	0	0	47.0454	37.7685	0	0	3.72635	0	63.5182	44.1139	0	0	0.734639	0	4.12354	21.7975	56.388	32.302
VHLL	0	0.749788	0	0	0.723776	2.36053	0	0	0	0	0	0	0	0	0	0	0	0	0	0
VHL	977.98	1073.7	10.9226	0	1063.23	1014.24	116.595	315.696	1345.21	1375.35	1093.73	1050.41	161.693	80.9214	0.734639	138.302	855.634	722.432	817.626	699.877
VGLL4	488.584	515.854	0	153.84	521.842	560.233	40.3891	123.996	900.534	1213.78	529.029	526.87	69.8844	1.06476	0	136.268	96.9031	79.4052	1767.64	1945.3
VGLL3	165.567	145.459	234.835	215.224	235.951	188.056	125.74	79.1141	42.232	22.2156	127.036	163.97	91.1238	31.9427	0	33.2195	0	0	44.1298	57.4258
VGLL2	4.86961	7.49788	0	0	13.028	8.65529	0	0	0	5.04899	0.870113	0.832337	0	0	0	0	0	0	30.6457	1.79456
VGLL1	0	0	0	0	0.723776	0.786845	0	0	0	0	0	0	0	0	0	0	0	0	0	0
VGF	97.3922	187.447	0	0	185.287	209.301	0	0	19.8739	28.2743	154.88	199.761	0	0	0	5.4236	6.1853	0	8.58079	7.17823
VEZT	2569.53	2582.27	1438.14	1245.12	2622.96	2598.95	1276.45	2169.55	2471.81	2696.16	2454.59	2107.48	1561.44	1371.41	443.722	1647.42	1966.93	1486.9	1642.61	2087.07
VEZF1	1632.94	1454.59	585.267	688.112	1569.15	1629.56	38.103	213.76	2266.86	2512.38	1699.33	1643.87	992.085	560.061	507.635	674.56	857.695	1040.05	2510.49	2505.2
VEPH1	275.945	178.45	0	0	170.087	199.072	509.817	19.0178	2.48423	6.05879	204.477	283.827	0	0	0	0	10.3088	1.55697	67.4205	84.3442
VENTXP1	0	0	0	0	0	0	0	0	0	0	0	0	0	0	0	0	0	0	0	0
VENTX	249.973	276.672	2184.51	2632.71	225.094	215.595	6283.18	8863.82	6.21058	5.04899	307.15	387.869	6277.27	5453.68	6871.81	4365.32	874.19	2388.38	745.303	820.113
VEGFD	0	2.99915	0	0	1.44755	4.72107	0	0	9.93693	5.04899	1.74023	0.832337	0	0	0	0	0	0	0	0
VEGFC	48.6961	39.7388	0	0	39.8077	34.6212	0	0	460.825	296.881	34.8045	37.4552	0	0	0	34.5754	88.656	115.215	218.197	256.622
VEGFB	187.48	191.946	10.9226	34.1025	234.503	219.53	160.794	22.8214	1524.08	1337.98	167.062	203.09	243.91	55.3673	226.269	132.2	63.9148	133.899	605.558	669.37
VEGFA	1214.16	1200.41	364.995	147.777	1190.61	874.971	90.685	126.278	766.386	903.769	1080.68	1132.81	50.0153	5.32378	0	0.67795	602.036	409.482	4475.49	6788.81
VDR	18.6668	9.74725	0	0.757832	20.2657	13.3764	0	0	34.7793	62.6075	17.4023	19.9761	0	0	0	0	0	0	76.0012	44.8639
VDAC3	2214.05	2086.66	14130.1	15021	2207.52	2303.09	10275.6	10541.2	2040.8	1951.94	2028.23	1973.47	7791.43	11173.5	12392.6	8681.82	2678.24	2368.14	1218.47	1530.76
VDAC2	3168.49	3128.12	14521.5	12339.8	3292.46	3223.7	12349.9	11117.8	3813.3	3296.99	3144.59	3321.86	7568.07	15633.8	13034	11823.4	2057.64	1469.78	1260.15	1074.94
VDAC1	6815.83	7157.48	3752.81	5510.96	7551.15	7594.62	3253.99	3940.49	7437.79	7225.11	7309.82	8062.85	3861.46	3695.77	6257.65	4609.38	900.993	839.204	4580.91	3280.45
VCY1B	0.811602	0	0	0	0	0	0	0	0	0	0	0	0	0	0	0	0	0	0	0
VCX3B	0.811602	0	0	0	1.44755	1.57369	0	0	2.48423	0	1.74023	1.66467	0	0	0	0	0	10.8988	0	3.58912
VCX3A	4.86961	4.49873	0	0	7.96153	3.93422	0	0	1.24212	2.0196	5.22068	7.49104	2.74057	0	0	0	0	0	2.45165	0
VCX2	0.811602	0.749788	0	0	0	0	0	0	0	0	0.870113	0	0	0	0	0	0	3.11393	1.22583	0
VCX	18.6668	23.2434	0	0	11.5804	7.86845	0	0	3.72635	0	18.2724	17.4791	8.90684	0	0	0	0	3.11393	0	16.151
VCPKMT	208.582	212.94	402.314	900.305	214.961	185.695	752.152	463.274	314.255	306.979	214.918	191.438	634.441	157.584	359.973	610.155	364.933	289.596	128.712	269.184
VCPIP1	516.179	571.339	263.962	1207.23	521.119	525.612	1250.54	384.16	438.467	449.36	597.768	575.145	667.328	651.63	1129.87	317.28	952.537	903.04	1258.92	929.581
VCP	8245.88	7895.27	3682.72	2241.67	9040.68	9040.06	3257.8	4548.3	15947.5	15104.6	8468.81	8201.85	6033.36	2758.78	5193.16	5895.45	11471.7	9519.29	6699.14	5588.25
VCL	11321	11475.5	1.82043	8.33615	11415.4	11710.6	514.39	607.809	7912.28	8356.08	11322.8	12489.2	1187.35	677.185	791.206	64.4052	5851.3	7678.95	5627.77	5546.98
VCAN	14073.2	16373.1	2868.99	1232.99	17658	16202.7	1333.6	1711.6	69419.4	83349.8	18563	15234.3	526.189	410.996	166.763	1761.31	538.121	477.988	61312.2	55599
VCAM1	0.811602	0.749788	0	0	0	3.14738	0	0.760713	84.4639	229.224	0.870113	0	0	0	0	158.64	0	0	127.486	107.673
VBP1	1396.77	1267.89	6730.11	8008.01	1214.5	1349.44	8362.84	8403.59	1216.03	1205.7	1419.15	1519.85	5679.82	11637.8	8615.11	5884.6	645.333	432.836	682.785	531.189
VAX2	1.6232	0	0	0	1.44755	3.93422	0	0	199.981	163.587	0	0.832337	0	0	0	0	0	0	0	0
VAX1	0	0.749788	0	0	0.723776	0.786845	0	0	18.6317	30.2939	1.74023	0	0	1.06476	0	0	22.6794	46.709	0	0
VAV3	348.177	350.151	0	0	319.909	229.759	0	0	9.93693	8.07839	276.696	382.043	56.1816	0	0	0	14.4324	34.2532	251.294	274.567
VAV2	743.427	875.003	0	0	793.258	618.46	13.7171	0	1002.39	1154.2	840.529	967.176	0	0	0	13.559	948.413	643.027	228.004	358.912
VAV1	0	0.749788	0	0	0.723776	0.786845	0	0	1.24212	0	33.0643	23.3054	0	0	0	1.3559	10.3088	28.0254	3.67748	0
VAT1L	766.964	798.525	0	0	683.244	761.666	0	0	1375.02	913.867	911.008	927.224	0	0	0	0	30.9265	17.1266	1238.08	995.979
VAT1	4453.26	4315.78	807.358	628.243	5109.13	4727.36	261.386	553.038	7595.54	7418.99	3570.94	4572.86	1150.35	389.701	1478.09	1142.35	3018.43	2147.06	954.919	891.895
VASP	1715.73	1718.52	31.8574	118.98	1920.18	2080.42	50.2959	3.04285	2612.17	2317.49	1743.71	1728.76	45.9045	1.06476	0	21.0164	385.551	523.14	213.294	256.622
VASN	193.161	170.952	0	58.3531	186.01	165.237	2.28618	0	1089.34	1003.74	194.035	223.066	0	0	0	0	2.06177	20.2405	400.845	355.322
VASH2	4911	5280.76	0	0	3760.74	3697.38	83.8265	0	337.856	398.87	5343.36	5570	97.2901	36.2017	0	13.559	55.6677	84.0761	665.624	705.261
VASH1	143.654	133.462	191.145	124.284	139.689	136.911	163.843	88.2427	992.451	1130.97	101.803	153.15	651.57	278.966	63.1789	449.481	725.742	621.229	1647.51	1805.32
VARS2	0	1.49958	0	0	0.723776	7.0816	0	0	2.48423	2.0196	2.61034	0	0	0	0	0	0	4.6709	0	5.38367
VARS1	14.6088	8.24767	0	0.757832	10.8566	18.8843	0	0	3.72635	13.1274	14.7919	24.1378	1.37028	0	1.46928	0.67795	0	0	0	0
VAPB	1744.94	1972.69	571.613	334.962	1785.56	1949.8	546.396	413.828	2069.37	2082.2	1650.6	1949.33	909.183	157.584	357.769	286.773	4241.06	4252.07	4406.85	4233.36
VAPA	2351.21	2283.86	11000.8	10305	2233.57	2336.93	9085.27	11645.7	7181.92	6240.55	2287.53	2484.53	5583.22	9203.75	13890.5	8795.72	1525.71	1569.42	3525.48	3221.23
VANGL2	2188.89	2246.37	370.456	75.0254	2218.37	2187.43	124.978	6.84641	1733.99	2085.23	2223.14	2138.27	260.354	158.649	246.839	577.613	2558.65	2305.87	2999.6	2916.16
VANGL1	789.689	792.526	374.097	182.638	917.748	774.255	73.1577	183.332	432.257	483.693	855.321	731.625	63.7182	44.7197	387.155	5.4236	107.212	294.266	221.875	432.488
VAMP8	252.408	227.936	10698.6	5417.74	286.615	254.151	6514.08	5150.79	121.727	64.6271	278.436	228.893	6654.1	10975.5	9245.43	7551	1146.34	1077.42	110.324	118.441
VAMP7	9.73922	6.7481	6.37149	6.82049	6.51398	6.29476	115.833	12.1714	8.69481	6.05879	8.70113	9.98805	8.2217	6.38853	5.14247	6.7795	2.06177	0	0	0
VAMP5	10.5508	12.7464	463.298	650.22	10.1329	6.29476	487.718	527.174	6.21058	0	14.7919	21.6408	96.605	379.053	431.968	252.197	20.6177	0	89.4853	3.58912
VAMP4	536.469	521.853	1100.45	436.511	532.699	494.925	547.92	495.224	399.961	428.154	494.224	458.618	605.665	799.631	562.733	862.352	435.033	261.57	221.875	209.963
VAMP3	1034.79	1090.94	1466.35	650.22	1042.24	1109.45	1352.65	994.251	2756.26	2671.93	991.059	1176.93	1361.38	1306.46	628.116	1335.56	1865.9	2864.82	3469.09	2643.38
VAMP2	403.366	374.144	436.902	277.367	470.454	382.406	173.749	321.021	932.829	805.819	400.252	345.42	128.121	143.742	213.045	126.099	430.909	308.279	1467.31	1263.37
VAMP1	339.25	374.144	0	73.5097	364.783	337.556	58.6785	0	219.855	239.322	381.98	327.941	109.623	46.8492	391.562	102.37	346.377	498.229	365.296	418.132
VAC14	1060.76	1121.68	48.2413	233.412	1236.21	1119.68	78.4921	113.346	1090.58	1077.45	1038.04	1241.85	414.511	214.016	157.213	199.317	1080.37	859.445	1017.44	1073.15
UXT	320.583	284.92	1423.57	838.92	272.864	299.001	1105.75	995.773	854.576	630.114	255.813	282.995	1066.77	2179.55	730.231	1223.02	536.06	565.178	756.335	827.291
UXS1	1128.94	1191.41	684.48	880.601	1186.99	1168.46	977.722	901.444	1345.21	1310.72	1279.94	1072.05	905.072	473.816	1490.58	1574.2	632.963	946.635	1030.92	1006.75
UVSSA	364.409	383.142	198.426	33.3446	348.136	266.74	0	0.760713	623.542	666.467	321.942	343.755	83.5873	110.735	0	0	391.736	818.964	275.811	563.491
UVRAG-DT	0	0.749788	0	0	1.44755	0.786845	0	53.2499	2.48423	0	1.74023	3.32935	0	0	0	0	28.8647	21.7975	14.7099	25.1238
UVRAG	522.672	491.111	532.474	620.665	440.056	450.075	407.702	447.299	509.268	446.331	566.444	698.331	1006.47	402.478	801.491	860.318	1950.43	2478.69	583.493	680.137
UTY	606.267	546.596	134.711	734.339	505.196	535.054	533.441	460.992	522.931	628.094	498.575	661.708	415.196	627.141	550.244	291.518	1738.07	1980.46	2995.92	4500.75
UTS2R	1.6232	2.99915	0	0	9.40909	3.93422	0	0	18.6317	9.08818	0.870113	3.32935	0	0	0	0	0	0	0	0
UTS2B	2.43481	0.749788	0.910213	0	2.8951	0	0	0	1.24212	3.02939	0	0.832337	0	0	0	0	63.9148	57.6077	12.2583	25.1238
UTS2	0	0	0	0.757832	0	0.786845	240.811	36.5142	34.7793	27.2646	1.74023	5.82636	0	0	0	0	0	0	0	0
UTRN	2986.7	2924.17	115.597	203.099	3274.36	2885.36	1.52412	391.767	1342.73	1330.91	2634.7	3315.2	301.462	101.152	0	528.123	8385.21	9442.99	3932.45	4353.6
UTP6	1414.62	1477.08	2325.59	2116.63	1567.7	1613.03	2051.46	2918.85	1637.11	1556.1	1604.49	1454.09	1312.73	1332.01	3314.69	2791.12	4302.91	4468.49	1678.16	1656.38
UTP4	2206.75	2264.36	1801.31	508.505	2468.08	2510.03	2039.27	1331.25	1604.81	1602.55	2482.43	2244.81	1383.99	810.279	1522.91	1509.12	3004	4558.79	1426.86	1238.24
UTP3	850.559	875.003	973.017	349.361	1021.97	956.016	393.985	216.042	835.944	787.643	1077.2	877.284	670.754	529.183	631.789	439.989	1694.77	1774.94	1100.79	1119.8
UTP25	547.02	569.839	1709.38	692.659	600.734	593.281	913.709	583.467	443.436	565.487	591.677	556.001	215.82	0	424.621	530.157	1618.49	2182.87	708.528	760.892
UTP23	559.194	599.831	704.504	103.823	600.01	623.181	711.001	291.353	549.015	550.34	613.43	635.906	188.414	291.743	303.406	341.009	428.848	213.304	302.779	475.558
UTP20	3308.09	3600.48	782.783	842.709	3882.33	3876.78	965.529	692.248	1271.93	1563.17	4491.52	3579.88	867.389	898.654	1394.34	705.745	5682.23	6318.17	2637.98	2383.17
UTP18	1460.07	1372.86	1020.35	2278.8	1501.11	1503.66	1685.67	1588.37	576.342	642.232	1452.22	1396.66	1616.25	1812.21	2285.46	1858.94	1488.6	1586.55	467.04	552.724
UTP15	864.356	868.255	1311.62	16.6723	885.902	960.737	678.233	1165.41	314.255	370.596	817.036	842.326	23.98	1064.76	366.585	639.984	1597.87	1192.64	492.782	450.434
UTP14C	626.557	641.069	257.59	357.697	699.891	786.845	705.667	496.745	1478.12	1630.82	821.387	661.708	1120.21	721.904	241.696	452.87	1068	1191.08	856.853	1051.61
UTP14A	525.107	582.586	1149.6	487.286	717.986	696.357	282.724	328.628	736.575	727.055	610.819	384.54	408.344	376.923	701.58	326.772	1117.48	1335.88	518.525	721.412
UTP11	1003.14	996.469	6988.61	4927.43	1023.42	1092.14	4910.71	4431.91	1221	1184.49	1018.03	1016.28	2804.97	8281.67	6757.94	3813.47	1420.56	1312.52	842.143	786.016
UTF1	158.262	157.456	46.4208	31.829	211.343	147.927	32.0065	48.6856	6.21058	1.0098	237.541	364.564	89.7536	74.5329	56.5672	4.0677	624.716	831.419	26.9682	39.4803
UST	880.588	958.979	433.261	6.06266	899.653	891.495	90.685	295.156	2326.48	2533.58	993.669	1035.43	1229.14	339.657	862.466	907.097	228.856	473.317	528.331	624.506
USPL1	747.486	855.509	605.291	1067.79	789.639	775.042	1117.94	1707.04	1033.44	1314.76	846.62	860.637	622.794	70.2739	2322.19	784.388	1076.24	1099.22	1010.08	927.786
USP9X	7750.8	7284.19	2569.53	1165.55	6248.36	6118.5	2096.42	2164.23	2678	2709.29	6808.63	9112.43	2252.75	1713.19	1483.24	1504.37	8880.03	10831.8	11057	11592.8
USP8	1813.12	1873.72	955.723	719.941	2021.51	1879.77	843.599	1693.35	1490.54	1398.57	1822.02	1895.23	1148.98	470.622	1460.46	1147.09	2985.44	2813.44	1115.5	1783.79
USP7	5850.03	6171.51	1933.29	3631.53	6041.36	6086.24	957.908	1560.98	3870.43	3978.6	6634.61	7412.8	3922.44	2685.31	2570.5	5149.03	6018.3	5838.62	4498.78	4960.16
USP6NL	900.067	827.766	410.506	278.882	859.122	841.924	222.521	253.317	758.933	845.201	850.97	893.93	164.434	429.096	1224.64	185.08	752.545	593.204	1464.86	1796.35
USP6	40.5801	41.9882	175.671	64.4157	41.2552	43.2764	0.762059	31.9499	28.5687	23.2254	55.6872	39.9522	67.829	2.12951	0	2.03385	622.654	1071.19	152.002	301.486
USP54	1146.79	1224.4	889.278	125.8	1284.7	1282.56	180.608	158.989	510.51	633.143	1112.87	1174.43	412.455	103.281	462.822	410.159	2307.12	3084.35	1043.18	1026.49
USP53	929.284	958.979	926.596	1206.47	1119.68	896.216	704.905	769.08	204.949	184.793	716.973	784.894	609.091	779.401	99.9109	359.313	919.548	1219.1	1440.35	1783.79
USP51	279.191	287.919	0	0	251.874	269.888	80.0162	73.7891	122.97	150.46	303.669	297.144	456.989	0	0	88.1334	222.671	118.329	881.369	574.258
USP50	0	0	0	0	0	0.786845	0	0	2.48423	0	0	0	0	0	0	0	0	0	3.67748	3.58912
USP5	2814.64	2660.25	125.609	170.512	2716.33	2508.46	126.502	71.507	3751.19	3405.04	2667.77	2701.77	252.132	13.8418	244.635	159.996	832.954	907.711	1638.93	1179.02
USP49	926.038	930.487	0.910213	0	928.604	920.608	32.7685	55.532	281.96	314.047	1144.2	962.182	0	6.38853	0	92.8791	1344.27	924.837	1347.18	1502.04
USP48	2629.59	2804.21	712.696	795.724	2625.14	2392.79	887.037	1338.85	2040.8	2071.1	2787.84	3043.03	1593.64	757.041	554.652	810.828	5641	6543.93	3119.73	3572.96
USP47	1169.52	1210.91	989.401	1816.52	1129.81	1177.12	1775.6	1329.73	2906.55	2953.66	1283.42	1239.35	1732.04	1258.54	1.46928	1367.42	1482.41	1692.42	5756.48	5283.18
USP46	1862.63	1893.22	68.2659	203.099	1973.74	1983.64	474.001	170.4	762.659	904.779	1927.3	2333.04	188.414	606.911	451.068	141.014	966.969	1004.24	1271.18	2070.92
USP45	1695.44	1723.01	471.49	203.099	1493.15	1413.96	790.255	578.142	629.753	778.554	1709.77	1646.36	165.119	874.164	1544.95	195.927	997.896	1693.98	1028.47	1274.14
USP44	8291.33	8642.81	47.3311	0	7478.05	9103	42.6753	15.2143	13.6633	4.03919	7445.56	7420.29	63.7182	59.6263	168.232	92.8791	10.3088	1.55697	52.7105	21.5347
USP43	180.987	196.445	18.2043	0	194.696	186.482	7.62059	29.6678	85.706	81.7937	176.633	202.258	0	133.094	0.734639	2.7118	8.24707	0	29.4198	77.166
USP42	683.369	722.046	157.467	120.495	744.765	659.376	99.0677	276.899	1059.53	1100.68	669.987	676.69	291.185	3.19427	274.755	295.586	948.413	546.495	1475.9	1195.18
USP41	8.92762	11.9966	0	1.51566	13.7517	14.95	0	0	0	1.0098	8.70113	9.98805	0	0	0	0	0	0	2.45165	1.79456
USP40	273.51	261.676	0.910213	43.9543	264.178	219.53	89.923	257.882	744.028	729.074	248.852	239.713	465.211	281.095	0	0	371.118	730.217	1401.12	1950.68
USP39	1969.76	1974.19	1241.53	2233.33	1879.65	1823.91	1960.78	2428.19	1681.83	1513.69	2027.36	2143.27	1805.35	1305.39	454.741	2076.56	2362.79	2305.87	1361.89	1414.11
USP38	529.976	499.359	393.212	637.337	519.671	550.791	140.219	76.0713	602.426	627.085	527.288	574.313	502.209	543.025	86.6874	59.6596	488.639	540.267	1255.25	1195.18
USP37	586.788	649.317	72.817	1.51566	638.37	645.213	174.512	8.36784	124.212	236.293	689.129	560.995	2.74057	177.814	498.085	137.624	898.931	1591.22	1551.9	1650.99
USP36	1132.18	1226.65	40.9596	250.842	1422.22	1329.77	214.901	185.614	988.725	1088.56	1259.92	1208.55	143.195	216.145	11.0196	199.317	3606.03	3159.08	1572.74	1525.37
USP35	95.769	102.721	0	0	124.489	103.863	0.762059	12.1714	783.775	893.671	120.076	117.36	11.6474	0	0	0.67795	65.9766	113.658	160.583	281.746
USP34	2626.34	2873.19	1403.55	384.979	2553.48	2456.53	771.204	981.319	1221	1680.3	2797.41	3117.94	613.202	1155.26	167.498	480.666	6222.42	8364.02	9616.61	10831.9
USP33	1751.44	1753.76	4482.8	2921.44	1744.3	2058.39	2846.29	3159.24	1460.73	1733.82	1761.11	1663.84	2966.66	1993.22	1919.61	3169.41	1750.44	1865.24	2183.2	2706.19
USP32P2	4.05801	3.74894	0	0	6.51398	3.93422	0	0	0	1.0098	2.61034	4.16169	0	0	0	0	4.12354	6.22786	2.45165	10.7673
USP32	2436.43	2648.25	745.464	419.081	2108.36	1864.82	825.31	525.652	678.196	843.181	2091.75	3020.55	1685.45	1223.4	237.288	1116.58	4098.79	4485.62	1323.89	1478.72
USP31	540.527	596.082	932.058	269.03	594.22	572.036	101.354	80.6355	156.507	208.018	524.678	581.804	76.0507	110.735	33.0587	313.213	2290.62	2103.46	984.339	1333.36
USP30	322.206	308.163	0	0	280.101	271.461	128.026	171.16	565.163	630.114	318.461	326.276	2.74057	0	0	52.8801	612.345	269.355	1303.05	1089.3
USP3	503.193	421.381	162.928	600.203	518.224	579.118	739.197	471.642	586.279	677.575	336.734	470.271	167.86	331.139	6.61175	654.899	1255.62	703.748	1725.96	2783.36
USP29	0	0	0.910213	0	0	0	0	0	0	0	0	0	0	0	0	0	0	1.55697	2.45165	0
USP28	4014.18	4318.78	3406.93	2178.77	3608.02	3666.7	2509.46	2394.72	778.807	732.104	3597.92	4496.29	3284.57	2223.21	5154.22	1955.21	6127.57	8371.8	1681.83	1839.42
USP26	1.6232	2.24937	0	211.435	2.8951	0.786845	27.4341	0.760713	1.24212	0	1.74023	0.832337	0	0	0	119.997	0	0	0	0
USP25	1784.71	1719.26	291.268	35.6181	1490.25	1341.57	810.069	300.481	474.488	538.222	1661.05	2099.99	89.7536	649.501	282.101	191.86	1373.14	1415.28	1386.41	1462.56
USP24	2478.63	2603.27	104.674	587.32	2373.98	2281.85	195.087	604.006	1211.06	1231.95	2586.85	2893.21	1101.71	549.414	541.429	715.237	6824.45	5176.91	6091.13	8037.82
USP22	5943.36	6231.49	7694.94	8527.13	7327.51	6841.61	4188.28	6823.59	7167.01	8228.85	6380.54	6469.76	6237.53	4978.8	9220.45	7392.36	2076.2	3450.24	5917.06	6051.25
USP21	622.499	553.344	24.5757	405.44	546.451	535.841	197.373	146.057	1119.15	1168.34	528.159	570.151	394.642	113.929	149.866	9.49129	575.233	470.204	1181.7	924.197
USP20	262.959	247.43	0	149.293	274.311	258.085	9.14471	135.407	753.965	731.094	245.372	276.336	0.685142	6.38853	0	0.67795	313.389	435.95	494.008	387.624
USP2	80.3486	86.9755	0	0	77.444	80.2581	160.032	1.52143	7.4527	6.05879	110.504	123.186	0	0	0	0	30.9265	90.304	140.97	46.6585
USP19	1316.42	1364.61	0	13.641	1513.42	1445.43	16.0032	31.1892	1685.55	1608.61	1348.68	1382.51	308.999	57.4968	396.705	46.7785	663.889	635.242	804.142	1013.92
USP18	92.5226	72.7295	0	356.939	73.8251	58.2265	96.0194	0.760713	3.72635	4.03919	51.3367	36.6228	139.769	0	379.074	31.1857	0	0	6.12913	7.17823
USP17L9P	0	0	0	0	0	0	0	0	0	0	0	0	0	0	0	0	0	0	0	0
USP17L8	0	0	0	0	0	0	0	0	0	0	0.870113	0	0	0	0	0	0	0	0	0
USP17L7	0.811602	0	0	0	0	0	0	0	0	0	0.870113	0.832337	0	0	0	0	4.12354	7.78483	85.8079	66.3986
USP17L6P	0	0	0	0	0	0	0	0	0	0	0	0	0	0	0	0	0	0	0	0
USP17L5	0	0	0	0	0	0	0	0	0	0	0	0	0	0	0	0	0	0	0	1.79456
USP17L30	0	0	0	0	0	0	0	0	0	0	0	0	0	0	0	0	0	0	0	0
USP17L3	0	0	0	0	0	0	0	0	0	0	0	0	0	0	0	0	0	1.55697	0	0
USP17L29	0	0	0	0	0	0	0	0	0	0	0	0	0	0	0	0	0	0	0	3.58912
USP17L28	0	0	0	0	0	0	0	0	0	0	0	0	0	0	0	0	0	0	0	0
USP17L27	0	0	0	0	0	0	0	0	0	0	0	0	0	0	0	0	0	0	0	0
USP17L26	0	0	0	0	0	0	0	0	0	0	0	0	0	0	0	0	0	0	0	0
USP17L25	0	0	0	0	0	0	0	0	0	0	0	0	0	0	0	0	0	0	0	0
USP17L24	0	0	0	0	0	0	0	0	0	0	0	0	0	0	0	0	0	0	0	0
USP17L22	0	0	0	0	0	0	0	0	0	0	0	0	0	0	0	0	0	0	0	0
USP17L21	0	0	0	0	0	0	0	0	0	0	0	0	0	0	0	0	0	0	0	0
USP17L20	0	0	0	0	0	0	0	0	0	0	0	0	0	0	0	0	0	0	0	0
USP17L2	0.811602	0	0	0	0	0	0	0	0	0	1.74023	0.832337	0	0	0	0	0	17.1266	28.194	19.7401
USP17L19	0	0	0	0	0	0	0	0	0	0	0	0	0	0	0	0	0	0	0	0
USP17L18	0	0	0	0	0	0	0	0	0	0	0	0	0	0	0	0	0	0	0	0
USP17L17	0	0	0	0	0	0	0	0	0	0	0	0	0	0	0	0	0	0	0	0
USP17L15	0	0	0	0	0	0	0	0	0	0	0	0	0	0	0	0	0	0	0	0
USP17L13	0	0	0	0	0	0	0	0	0	0	0	0	0	0	0	0	0	0	0	0
USP17L12	0	0	0	0	0	0	0	0	0	0	0	0	0	0	0	0	0	0	0	0
USP17L11	0	0	0	0	0	0	0	0	0	0	0	0	0	0	0	0	0	0	0	0
USP17L10	0	0	0	0	0	0	1.52412	0	0	0	0	0	0	0	0	0	2.06177	1.55697	0	0
USP17L1	0	0	0	0	0	0	0	0	0	1.0098	0	0	0	0	0	0	0	0	0	1.79456
USP16	748.297	748.289	2230.02	1829.41	789.639	904.871	1076.79	1443.07	1209.82	1181.46	917.969	728.295	2015.69	3073.95	0	2109.1	999.957	1806.08	851.949	1028.28
USP15	1152.47	1152.42	2140.82	2713.04	1181.2	1208.59	2663.4	3493.19	1141.5	1144.1	1302.56	1125.32	1341.51	2102.89	3291.18	1489.46	1441.18	1298.51	644.785	1024.69
USP14	3532.09	3575.74	3052.85	2223.48	3323.58	3680.07	3403.36	3247.48	2885.44	2973.86	3402.14	3410.92	3096.15	2313.71	3207.43	4010.75	2667.93	3249.39	2669.85	2948.46
USP13	1232.01	1288.14	199.337	349.361	1155.15	1121.25	21.3377	351.449	744.028	802.79	1106.78	1410.81	346.682	458.91	116.073	242.028	886.56	2117.47	3751.03	3666.28
USP12	1587.49	1705.02	99.2132	147.019	1729.1	1819.97	202.708	282.224	802.407	916.897	1585.35	1496.54	382.309	104.346	0	138.302	2535.97	3644.86	897.305	913.43
USP11	1655.67	1622.54	696.313	334.204	1914.39	1917.54	710.239	768.32	5244.22	4672.34	1581	1579.78	1188.72	285.354	1647.79	940.316	1150.47	714.647	3124.63	3429.4
USP10	4430.54	4539.22	2357.45	1580.84	4705.99	4722.64	768.156	2346.04	2286.74	2622.45	4239.19	4373.93	1231.2	746.394	2073.15	1970.8	1239.12	1723.56	1911.06	2419.06
USP1	2202.69	2155.64	2251.87	2216.66	2204.62	2437.64	1572.13	1447.64	1343.97	1534.89	2197.91	2018.42	2559.69	3031.36	2389.04	2048.76	1220.57	1234.67	713.431	579.642
USO1	8308.37	8995.96	405.045	769.958	7644.52	7547.41	1550.79	1755.72	2527.71	2856.72	8118.15	8204.35	791.339	793.243	207.168	1066.41	7484.22	7325.52	3331.8	2987.94
USHBP1	94.9574	93.7236	0	1.51566	81.0629	84.9792	0	0	13.6633	8.07839	95.7124	123.186	19.184	0	0.734639	0	6.1853	6.22786	9.80661	1.79456
USH2A	9.73922	11.9966	0	0.757832	15.1993	18.8843	0	0	3.72635	2.0196	13.0517	17.4791	0	1.06476	0	0	107.212	15.5697	60.0655	26.9184
USH1G	16.232	17.9949	0	0	28.2273	20.458	0	0	7.4527	5.04899	16.5321	24.9701	0	0	0	0	0	0	8.58079	8.97279
USH1C	30.8409	33.7405	0	0	43.4266	39.3422	0	0	0	0	37.4149	39.1199	0	0	0	0	6.1853	10.8988	6.12913	39.4803
USF3	730.442	769.283	314.934	331.931	701.339	643.639	693.474	413.067	248.423	272.646	863.152	821.517	472.748	334.333	1633.84	511.852	529.874	398.583	2462.69	2264.73
USF2	1230.39	1195.16	159.287	68.2049	1245.62	1169.25	36.5788	84.4391	2258.17	2247.81	1059.8	1129.48	321.331	94.7632	533.348	179.657	560.801	563.621	941.435	812.935
USF1	700.413	716.798	271.243	0.757832	761.412	736.486	0	0	2587.33	2286.18	738.726	673.361	79.4764	0	0	2.03385	393.798	207.076	333.425	367.884
USE1	90.0878	96.7227	303.101	510.021	109.29	81.8318	152.412	376.553	330.403	266.587	98.3228	124.018	46.5896	656.954	210.841	513.208	127.83	101.203	149.551	200.99
USB1	923.603	956.73	0.910213	100.792	1111.72	1164.53	268.245	107.26	2228.36	2098.36	1075.46	1087.03	36.9976	116.058	535.552	77.9642	977.278	955.977	1070.15	1135.95
UROS	440.7	490.362	847.408	862.413	420.514	431.191	1653.67	2110.98	811.102	716.957	416.784	387.037	990.715	747.458	78.6063	484.056	480.392	512.242	674.205	778.838
UROD	511.309	480.614	2454.84	1696.79	579.744	519.317	1823.61	3744.23	1060.77	777.545	491.614	466.109	1979.37	3642.53	2193.63	1632.5	3311.2	2516.06	1730.87	1706.62
UROC1	1.6232	1.49958	0	0	5.06643	2.36053	0	0	0	0	2.61034	2.49701	0	0	0	0	0	0	0	7.17823
URM1	679.311	676.309	159.287	107.612	901.825	823.826	146.315	101.935	1514.14	1349.09	749.167	727.463	332.979	35.1369	230.677	189.148	399.983	639.913	543.041	581.437
URI1	2328.49	2290.6	345.881	1626.31	2083.75	2165.4	1140.8	715.07	1342.73	1313.75	2327.55	2582.74	1251.07	1368.21	1252.56	709.813	1092.74	1617.69	1225.83	2020.67
URGCP-MRPS24	0	0	0	0	0.723776	0	0	0.760713	0	1.0098	0	0	0	0	0	0	0	0	0	0
URGCP	398.497	427.379	99.2132	75.0254	421.238	400.504	48.7718	63.8999	709.248	643.241	314.111	399.522	529.614	90.5042	24.2431	235.248	327.821	364.33	1003.95	834.469
URB2	1012.07	1104.44	215.72	15.9145	1296.28	1343.14	15.2412	143.775	383.814	481.674	1204.24	1078.71	231.578	492.982	669.99	378.974	917.487	1402.83	505.041	586.82
URB1	1780.65	1984.69	267.602	346.329	2127.9	1945.87	38.865	280.703	753.965	1006.77	2323.2	2012.59	260.354	247.023	644.278	38.6431	3232.85	4448.25	1594.8	2101.43
URAHP	4.86961	6.7481	0	0	5.06643	2.36053	0	0	1.24212	0	13.9218	11.6527	0	0	0	0	0	0	13.4841	16.151
URAD	0	0	0	0	0	0	0	0	0	0	0	0	0	0	0	0	0	0	0	0
UQCRQ	483.715	464.119	17807.4	12902.9	517.5	491.778	16106.9	14060.3	971.335	743.211	491.614	399.522	13413	32098.1	12125.9	10527.9	1583.44	1209.76	1756.61	1146.72
UQCRHL	185.045	164.953	2688.77	1505.81	183.839	223.464	1512.69	1592.17	154.022	126.225	149.659	172.294	1262.03	2883.36	1518.5	1418.95	222.671	196.178	112.776	64.6041
UQCRH	2572.78	2409.07	23188.6	13900.9	2498.47	2572.98	13201.9	14165.2	2783.58	2113.51	2457.2	2464.55	11476.1	26541.2	12735.7	12471.6	9306.82	10579.6	2577.91	2203.72
UQCRFS1	1697.87	1679.53	4365.38	4573.52	1854.31	1973.41	5256.68	5486.26	2210.97	1860.05	1740.23	1763.72	3829.94	6192.62	2941.49	4534.8	519.565	532.482	581.042	378.652
UQCRC2	3579.17	3715.95	1453.61	3274.59	3647.11	3790.23	3851.45	3064.15	2851.9	2645.67	3618.8	3991.89	2327.43	3084.6	3334.52	1621.66	3752.42	4202.25	2875.79	3357.62
UQCRC1	2746.46	2726.23	8981.98	10252	3180.27	3005.75	10856.3	15312.4	3774.79	3097.05	2745.21	2778.34	9003.45	6573.8	9280.69	17832.1	1637.04	1606.79	878.918	629.89
UQCRB	2399.1	2202.88	11411.3	6859.14	2211.86	2354.24	9104.32	8131.26	3147.52	2374.04	2237.06	2044.22	7250.85	15891.5	8411.61	5652.74	2643.19	2818.11	1406.02	1322.59
UQCR11	450.439	458.121	5138.15	3326.88	469.007	451.649	4639.42	4392.35	517.963	396.851	434.186	456.953	4398.61	7879.19	4675.24	3705.67	781.41	854.774	881.369	699.877
UQCR10	700.413	606.579	28366.8	17596.9	703.51	731.765	22501.3	20752.2	1459.49	1050.19	597.768	553.504	17393	45267	20455.3	15137.3	2404.02	2058.31	1714.93	1277.72
UQCC3	151.77	153.707	1278.85	1099.61	191.801	146.353	1274.92	1486.43	267.055	245.381	187.074	129.012	1238.05	2024.1	1423.73	1143.7	103.088	82.5192	118.905	78.9605
UQCC2	672.818	642.569	9374.28	5930.8	579.744	661.736	8488.58	8297.09	748.996	586.693	644.754	622.588	6060.08	13424.4	4503.34	4575.48	649.457	672.609	847.046	864.977
UQCC1	1146.79	1254.4	1450.88	538.819	1095.07	1237.71	1407.52	1438.51	838.429	791.682	1286.9	1256.83	515.226	692.091	420.213	745.745	259.783	412.596	817.626	818.318
UPRT	293.8	274.423	746.374	1758.17	311.224	302.935	845.123	815.484	228.549	232.254	274.086	262.186	483.71	554.738	218.922	545.071	232.98	264.684	335.876	366.09
UPP2	1.6232	0	20.9349	62.1422	2.17133	1.57369	0	0	0	4.03919	0.870113	0.832337	0	0	0	37.2872	4.12354	3.11393	14.7099	69.9877
UPP1	531.599	517.354	517.001	1498.99	647.779	678.26	1012.01	757.67	1701.7	1328.89	487.263	451.959	1877.29	977.446	1511.15	1402.68	4358.58	4030.98	23.2907	30.5075
UPK3BL1	0	0	0	0	0	0	0	0	0	0	0	0	0	0	0	0	0	0	0	0
UPK3B	31.6525	30.7413	0	0	31.1224	34.6212	0	0	3.72635	1.0098	40.8953	37.4552	0	0	0	0	2.06177	0	60.0655	134.592
UPK3A	0.811602	0	0	0	0.723776	0	0	0	1.24212	0	0.870113	0.832337	0	0	0	0	0	0	0	0
UPK2	0.811602	2.99915	0	0	0.723776	1.57369	0	0	7.4527	3.02939	3.48045	3.32935	0	0	0	0	0	0	36.7748	3.58912
UPK1B	7.30442	7.49788	0	0	4.34266	3.14738	0	0	0	2.0196	4.35056	8.32337	0	0	0	0	12.3706	7.78483	0	12.5619
UPK1A	1.6232	2.99915	0	0	1.44755	2.36053	83.8265	42.5999	4.96847	1.0098	4.35056	5.82636	0	0	0	0	0	0	6.12913	0
UPF3B	1062.39	1078.95	686.3	684.323	1009.67	1232.2	478.573	829.937	1213.55	934.063	1125.06	1042.09	612.517	1092.44	438.579	825.065	1375.2	809.622	715.883	861.388
UPF3A	1243.37	1273.14	1672.06	1070.06	1147.18	1146.43	900.754	1089.34	2589.81	1900.44	1201.63	1127.82	1007.16	1070.08	808.837	1332.17	1146.34	957.534	1011.31	1249.01
UPF2	1664.6	1857.98	456.016	1781.66	1844.18	1835.71	269.769	626.827	1731.51	1379.38	1892.5	1638.87	844.094	879.488	1370.84	829.81	4181.26	3605.93	2310.68	2641.59
UPF1	2049.3	2070.92	251.219	174.301	2513.67	2383.35	220.235	139.971	3092.87	3266.7	2137.87	2469.55	87.6981	157.584	0	116.607	1616.43	949.749	1322.67	1265.16
UPB1	3.24641	2.24937	0	0	1.44755	3.93422	0	0	4.96847	5.04899	2.61034	1.66467	0	0	0	0	4.12354	1.55697	51.4847	37.6857
UNQ6494	4.86961	3.74894	0	0	5.06643	2.36053	10.6688	0	0	0	2.61034	2.49701	0	0	0	0	2.06177	15.5697	12.2583	41.2748
UNKL	589.223	570.589	0	46.2278	654.293	591.707	0	31.9499	614.848	691.712	570.794	511.055	102.771	0	279.897	0.67795	131.953	123	290.521	211.758
UNK	672.818	699.553	758.207	1026.1	708.577	727.044	930.474	1073.37	1068.22	1270.33	702.181	680.02	1803.98	3331.62	572.284	1670.47	754.607	896.812	1186.6	1249.01
UNG	4954.02	4934.36	693.582	1340.61	5145.32	5569.29	1545.46	1940.58	1455.76	1526.81	6077.74	5881.3	2228.77	1902.72	1622.82	1953.85	4061.68	4652.21	1179.25	1039.05
UNCX	0	0.749788	0	0	0	0.786845	0	0	1.24212	1.0098	2.61034	0.832337	0	0	0	0	0	0	0	0
UNC93B1	252.408	264.675	0	0	267.073	247.069	0	0	126.696	100.98	273.215	292.15	1.37028	0	0	0.67795	12.3706	0	9.80661	10.7673
UNC93A	8.11602	12.7464	0	0	5.06643	5.50791	0	0	0	1.0098	6.9609	15.8144	32.8868	0	0	0	6.1853	0	0	0
UNC80	43.0149	30.7413	0	0	26.0559	27.5396	0	0	4.96847	3.02939	44.3758	33.2935	0.685142	1.06476	0	0	103.088	74.7343	1697.77	2252.17
UNC79	171.248	182.948	0	0	217.133	232.906	180.608	20.5392	36.0214	19.1862	144.439	162.306	17.8137	0	0	151.861	760.792	624.343	88.2595	296.102
UNC5D	540.527	603.58	0	90.9399	563.821	527.973	3.04824	47.1642	1.24212	1.0098	549.911	585.966	147.991	0	136.643	23.7282	18.5559	4.6709	505.041	902.662
UNC5CL	61.6818	63.732	0	0	49.9405	42.4896	1.52412	0	12.4212	14.1372	72.2194	57.4313	0	0	0	0	4.12354	118.329	7.35496	59.2204
UNC5C	47.8845	32.2409	0	0	44.8741	46.4238	275.865	284.507	1014.81	1228.92	7.83102	8.32337	0	0	0	28.4739	6.1853	6.22786	692.592	823.702
UNC5B	1196.3	1391.61	0	2.2735	1270.23	1207.81	54.8683	0	8873.68	8808.47	1413.93	1291.79	213.079	0	0	180.335	80.4089	129.228	1518.8	1755.08
UNC5A	56.0005	65.9814	0	0.757832	57.9021	70.0292	0	0	432.257	324.145	90.4918	85.7308	0	0	0	0	0	1.55697	1.22583	10.7673
UNC50	522.672	585.585	1343.47	1535.37	486.377	542.923	4399.37	2947	555.226	522.066	558.613	471.103	2090.37	2721.52	2665.27	2164.01	331.945	576.077	556.525	708.85
UNC45B	0.811602	1.49958	0	0	1.44755	0	0	0	1.24212	0	0.870113	5.82636	0	28.7484	13.9581	0	0	15.5697	0	3.58912
UNC45A	1110.27	1025.71	0	464.551	1091.45	1069.32	249.955	105.739	1823.43	1582.35	1070.24	1121.99	154.842	0	400.378	372.194	1220.57	969.989	823.755	721.412
UNC13D	70.6094	67.481	0	0	68.7587	66.0949	0	0	33.5371	35.3429	92.232	86.5631	2.05542	0	0	0	156.694	21.7975	126.26	129.208
UNC13C	1.6232	2.24937	0	153.84	11.5804	14.95	0	0	12.4212	15.147	6.9609	3.32935	0	0	0	0	24.7412	37.3672	61.2913	21.5347
UNC13B	2117.47	2239.62	520.642	289.492	2376.16	2234.64	373.409	737.891	1011.08	1123.91	2125.69	2496.18	1042.1	389.701	613.423	413.549	1696.83	1041.61	647.236	710.645
UNC13A	2148.31	2292.85	0	0	2409.45	2314.9	0	13.6928	19.8739	23.2254	2430.23	2159.92	0	0	0	0	303.08	165.038	31.8715	21.5347
UNC119B	2112.6	2031.93	740.003	757.074	2010.65	2031.63	694.998	704.42	1613.51	1920.64	2157.01	2010.1	870.815	698.48	521.593	348.466	1397.88	1636.37	1155.95	857.798
UNC119	862.733	793.276	1681.16	1278.46	866.36	886.774	1541.65	962.301	1017.29	1033.02	884.905	865.631	2204.1	1912.3	4285.15	1768.09	2226.71	1163.05	625.172	751.92
UMPS	1029.11	1038.46	4984.32	3709.59	1221.73	1229.05	3638.07	3921.47	741.544	780.574	1175.52	889.769	3523	3697.9	7172.28	7166.6	843.263	702.191	605.558	633.479
UMODL1	1.6232	1.49958	0	0	2.8951	1.57369	350.547	234.299	0	5.04899	1.74023	1.66467	47.2748	56.432	0	107.116	288.647	474.874	2.45165	1.79456
UMOD	0	0	0	0	0	0.786845	0	0	0	0	0	0	0	0	0	0	0	0	0	0
UMAD1	200.466	186.697	701.774	81.0881	186.734	201.432	714.049	169.639	313.013	261.538	184.464	208.084	90.4387	326.88	784.594	227.113	474.207	326.963	324.844	213.552
ULK4P3	9.73922	10.497	0	0	4.34266	5.50791	0	0	1.24212	2.0196	7.83102	5.82636	0	0	0	0	0	1.55697	7.35496	0
ULK4P2	0.811602	2.24937	0	0	4.34266	5.50791	0	0	0	1.0098	1.74023	3.32935	0	0	0	0	4.12354	18.6836	2.45165	1.79456
ULK4P1	4.05801	3.74894	0	0	1.44755	1.57369	0	0	0	0	0.870113	1.66467	0.685142	0	2.20392	0	0	0	0	0
ULK4	102.262	110.219	163.838	575.953	120.147	105.437	101.354	187.135	45.9583	59.5781	88.7515	105.707	203.487	242.764	0.734639	208.808	618.53	459.305	192.455	254.827
ULK3	594.904	627.573	10.9226	0	707.129	568.102	115.071	0	951.461	930.024	522.068	534.361	97.2901	188.462	0	41.3549	917.487	470.204	342.006	427.105
ULK2	465.86	393.639	0	573.679	311.224	314.738	399.319	2.28214	1146.47	1177.42	274.086	394.528	374.772	363.082	281.367	355.246	672.136	829.863	1065.24	1004.95
ULK1	1619.96	1581.3	1169.62	333.446	2029.47	1688.57	873.32	597.92	5639.21	6141.59	1634.07	1605.58	1538.83	455.715	185.864	307.111	1781.37	1776.5	1540.86	1509.22
ULBP3	30.0293	36.7396	0	0	20.2657	27.5396	0	0	33.5371	30.2939	23.4931	22.4731	0	0	0	0	4.12354	43.595	253.746	260.211
ULBP2	0	1.49958	0	0	1.44755	2.36053	0	0	37.2635	34.3331	0	0.832337	0	0	0	0	2.06177	0	0	8.97279
ULBP1	74.6674	55.4843	0.910213	0.757832	75.2727	75.5371	0	0.760713	19.8739	30.2939	33.9344	70.7487	0	0	0	0	0	3.11393	134.841	69.9877
UIMC1	698.789	633.571	180.222	198.552	592.772	559.446	395.509	371.228	1198.64	735.133	668.247	757.427	211.709	472.751	0	449.481	1898.89	2034.95	1200.08	1196.97
UHRF2	973.111	887.749	1860.47	826.037	661.531	736.486	916.757	1096.19	1177.53	1404.63	1110.26	1086.2	1436.06	919.949	531.144	1265.05	4399.81	3959.36	2785.08	3092.02
UHRF1BP1L	1181.69	1143.43	390.481	1048.84	1179.03	1134.63	400.081	751.584	676.953	733.113	1119.84	1202.73	477.544	154.39	437.11	1263.02	1074.18	1368.57	1019.89	988.801
UHRF1BP1	1673.52	1758.25	222.092	431.964	1697.98	1428.12	347.499	584.227	429.772	591.742	1366.08	1844.46	1529.24	505.759	650.89	99.6586	2360.72	1597.45	1151.05	1634.84
UHMK1	1461.7	1565.56	228.463	293.281	1513.42	1622.47	845.886	432.845	689.375	775.525	1709.77	1893.57	614.572	273.642	366.585	362.703	3496.76	1695.54	1046.86	1257.98
UGT8	1533.12	1829.48	350.432	181.122	1543.09	1839.64	230.142	988.166	113.033	126.225	1654.08	1631.38	230.208	956.15	443.722	1133.53	12.3706	0	121.357	26.9184
UGT3A2	499.947	521.103	0	0	495.063	457.157	141.743	0	62.1058	71.6957	529.029	471.935	1.37028	0	422.417	169.487	416.477	490.444	28.194	1.79456
UGT3A1	22.7249	21.7439	0	0	14.4755	26.7527	0	0	2.48423	2.0196	95.7124	134.839	0	91.569	0	368.805	0	3.11393	80.9046	16.151
UGT2B7	0	0	0	0	0	0	0	0	2.48423	0	0	0	0	0	0	2.7118	0	0	0	0
UGT2B4	2.43481	2.24937	0	0	6.51398	5.50791	0	0	2.48423	0	9.57124	7.49104	0	0	0	0	0	0	4.90331	0
UGT2B28	0	0	0	0	0	0	0	0	0	0	0	0	0	0	0	0	0	0	0	0
UGT2B17	0	0.749788	22.7553	0	0	0	0	0	0	0	0	0	0	0	0	0	0	1.55697	0	0
UGT2B15	0.811602	0	0	0	0	0	0	0	0	1.0098	0.870113	0	0	0	0	0	0	0	0	0
UGT2B11	0	0.749788	0	0	0.723776	0.786845	0	0	6.21058	2.0196	0	0.832337	0	0	0	0	0	0	0	0
UGT2B10	0	0	0	0	0	0	0	0	0	0	0	0	0	0	0	0	0	0	0	0
UGT2A3	0	0	0	0	0	0	0	0	0	0	0	0	0	0	0	0	0	0	0	0
UGT2A2	0	0	0	0	0	0	0	0	0	0	0	0	0	0	0	0	0	0	0	0
UGT2A1	0	0	0	0	0	0	0	0	0	0	0	0	0	0	0	0	0	0	0	0
UGT1A9	0	0	0	0	0	0	0	0	0	0	0	0	0	0	0	0	0	0	0	0
UGT1A8	0	0	0	0	0	0	0	0	0	0	0	0	0	0	0	0	0	0	0	0
UGT1A7	0	0	0	0	0	0	0	0	0	0	0	0	0	0	0	0	0	6.22786	0	0
UGT1A6	0	0	0	0	0	0	0	0	0	0	0	0	0	0	0	0	0	7.78483	0	0
UGT1A5	0	0	0	0	0	0	0	0	0	0	0	0	0	0	0	0	0	0	0	0
UGT1A4	0	0	0	0	0	0	0	0	0	0	0	0	0	0	0	0	0	0	0	0
UGT1A3	0	0	0	0	0	0	0	0	0	0	0	0	0	0	0	0	0	0	0	0
UGT1A10	0.811602	2.24937	0	0	0	0	0	0	0	0	0	1.66467	0	0	0	0	0	0	0	0
UGT1A1	0.811602	0	0	0	0	0	0	0	0	0	0	0	0	0	0	0	0	0	0	1.79456
UGP2	11051.6	11066.9	16056.1	8673.39	10609.8	10932.4	10216.9	9232.77	3795.91	3661.53	10340.4	13216.7	7132.32	14647.8	7256.76	6316.46	2261.76	1170.84	1679.38	2000.93
UGGT2	708.529	812.771	392.302	947.29	712.195	750.65	441.232	1347.22	947.735	1086.54	805.725	725.798	459.73	548.349	74.9331	1023.7	325.759	373.672	1489.38	1636.64
UGGT1	2410.46	2690.24	123.789	568.374	2741.66	2726.42	1053.17	831.459	2643.22	3025.36	3255.09	2483.7	1050.32	763.43	777.982	63.7273	3552.43	3233.82	3433.54	2973.58
UGDH	1482.8	1422.35	1890.51	1783.18	1505.45	1479.27	2161.2	1929.93	2858.11	2815.32	1460.05	1429.12	1479.91	1661.02	2470.59	2610.78	1074.18	1022.93	3204.31	2681.07
UGCG	1122.45	1186.92	3473.37	4365.11	1184.1	1317.96	2240.45	3473.41	893.082	1247.1	1291.25	1199.4	2931.04	3694.7	2927.54	2933.49	1035.01	1570.98	745.303	915.224
UFSP2	469.918	423.63	656.263	1518.7	393.734	401.291	1079.08	1807.45	406.172	343.331	413.304	471.103	568.668	2202.98	1215.83	959.299	463.898	627.457	362.845	348.144
UFSP1	5.68121	5.24852	91.0213	0	13.028	8.65529	0	0	21.116	24.2352	11.3115	4.99402	0	0	0	0	8.24707	28.0254	28.194	30.5075
UFM1	993.401	1038.46	3079.25	3870.25	1090.73	1088.99	3542.05	4266.08	1494.27	1521.77	1024.12	1120.33	3234.55	3910.85	3064.91	3338.9	1030.88	1359.23	1312.86	1412.32
UFL1	1163.03	1087.19	454.196	695.69	953.213	1044.14	532.679	893.077	1207.34	1105.73	1004.98	1037.92	743.379	882.682	445.926	799.98	1078.3	618.115	1493.06	1733.54
UFD1	1092.42	1055.7	3888.43	2626.65	1055.27	1066.17	3458.22	3741.95	1681.83	1637.89	1085.03	1007.13	3303.75	4752	3430.03	3202.63	1115.42	1198.86	885.047	870.36
UFC1	698.789	639.57	6819.31	3889.2	651.398	649.147	5050.17	4012	1705.43	1457.14	600.378	667.535	3229.76	6168.13	5049.17	4120.58	1880.33	1704.88	1029.69	940.348
UEVLD	215.886	248.18	466.939	1150.39	226.542	178.614	156.984	140.732	535.352	572.556	202.736	217.24	791.339	457.845	0.734639	463.04	70.1001	242.887	251.294	308.664
UCP3	13.7972	5.99831	0	0	11.5804	14.95	0	0	43.4741	43.4213	11.3115	14.1497	0	0	0	0	32.9883	9.34179	76.0012	77.166
UCP2	543.773	506.107	430.531	917.735	589.877	557.086	1069.93	1007.94	146.57	102.999	633.442	714.146	1853.31	1386.31	1502.34	2308.42	451.527	460.862	681.56	479.147
UCP1	0	4.49873	0	0	7.23776	3.14738	0	0	2.48423	2.0196	1.74023	0.832337	0	0	0	0	0	0	31.8715	21.5347
UCN3	0	0	0	0	0	0	0	0	0	0	0	0.832337	0	0	0	0	0	0	0	1.79456
UCN2	0.811602	0	0	0	0.723776	0.786845	0	0	32.295	29.2841	0.870113	0	0	0	0	0	0	0	0	5.38367
UCN	0	0	0	0	0.723776	0.786845	0	0	26.0844	20.196	0.870113	1.66467	0	0	0	0	2.06177	15.5697	9.80661	5.38367
UCMA	13.7972	16.4953	0	0	10.1329	7.86845	0	0	0	1.0098	6.9609	9.15571	0	0	0	0	0	0	67.4205	138.181
UCKL1	373.337	359.898	358.624	192.489	506.643	434.338	630.223	1132.7	1331.55	1325.86	618.65	539.355	696.104	503.629	816.184	669.136	824.707	621.229	1203.76	1004.95
UCK2	1829.35	1815.24	1631.1	394.831	1893.4	1852.23	742.246	1077.17	2923.94	2902.16	1808.96	1850.29	634.441	675.055	402.582	698.966	1166.96	629.014	644.785	739.358
UCK1	540.527	480.614	367.726	318.29	647.779	650.72	701.094	438.931	660.806	688.682	501.185	519.379	484.395	5.32378	0.734639	374.906	276.277	412.596	364.07	348.144
UCHL5	921.98	1018.21	1069.5	1873.36	1114.61	1096.07	1654.43	1374.61	468.278	598.81	1045.01	956.356	653.625	568.579	1022.62	1637.25	725.742	476.431	793.11	742.947
UCHL3	170.436	152.957	1282.49	836.647	169.364	191.203	1224.63	933.394	93.1587	58.5683	179.243	178.12	717.343	1988.96	821.326	624.392	107.212	90.304	20.8391	61.015
UCHL1	8576.2	8400.63	10584.9	7663.96	8683.86	8095.84	6139.15	4520.92	5924.9	5328.7	8202.56	8023.73	4842.58	7725.87	4246.95	4485.99	4061.68	3694.68	2380.56	2417.27
UCA1	0.811602	1.49958	0	0	0.723776	0.786845	0	0	0	0	0	0.832337	0	0	0	0	8.24707	0	9.80661	17.9456
UBXN8	202.901	186.697	0.910213	0	209.171	281.69	490.004	200.067	249.665	198.93	174.893	129.012	372.717	176.749	0	131.522	265.968	347.203	205.939	118.441
UBXN7	2442.11	2408.32	511.539	431.964	2339.24	2183.49	427.515	172.682	2058.19	2128.65	2572.05	2641.01	539.892	30.8779	122.685	28.4739	3282.33	3274.3	4272.01	4723.28
UBXN6	388.757	425.13	0	35.6181	552.241	440.633	70.1094	34.9928	1679.34	1507.63	464.64	469.438	237.059	0	0.734639	105.082	212.362	161.924	383.684	541.956
UBXN4	4272.27	4192.07	2145.37	4889.53	3919.25	4243.45	3190.74	2970.58	4212.02	3648.4	4277.48	3872.87	2443.21	2664.02	4992.6	3620.25	2575.15	2805.65	3708.13	4222.59
UBXN2B	797.805	754.287	3078.34	4726.6	730.29	714.455	1723.78	1622.6	62.1058	52.5095	777.881	745.774	1323.69	799.631	622.974	1720.64	752.545	982.445	1440.35	1405.14
UBXN2A	763.718	785.778	1204.21	1422.45	801.22	857.661	1348.08	1053.59	1248.33	1171.37	837.049	728.295	898.906	288.549	1144.57	959.299	558.739	515.356	718.334	635.273
UBXN11	101.45	100.472	0	0	106.395	107.798	67.0612	287.549	355.245	287.792	117.465	95.7188	179.507	0	0	94.9129	195.868	207.076	229.23	215.347
UBXN10	12.174	18.7447	0	67.4471	21.7133	22.8185	0	0	55.8952	56.5487	16.5321	10.8204	0	92.6337	0	106.438	37.1118	110.545	484.202	468.38
UBXN1	884.646	866.755	385.02	603.234	862.017	853.726	603.551	770.602	2012.23	1668.19	963.215	1011.29	875.611	358.823	1352.47	674.56	2637	2014.71	1382.73	1089.3
UBTFL1	0	0	0	0	0	0	0	0	0	0	0	0	0	0	0	0	0	0	0	0
UBTF	2408.02	2484.05	58.2536	138.683	2837.2	3111.97	59.4406	8.36784	3964.84	4411.81	2541.6	2333.87	215.82	14.9066	408.459	204.741	1591.68	1703.32	1594.8	1681.5
UBTD2	1264.48	1241.65	1200.57	404.682	1315.1	1363.6	385.602	320.26	1452.03	1676.26	1327.79	1355.05	696.789	288.549	481.923	329.483	657.704	549.609	1441.57	1012.13
UBTD1	234.553	245.931	278.525	143.988	275.035	238.414	46.4856	1.52143	706.764	693.731	215.788	228.06	147.991	108.605	62.4443	61.0155	142.262	108.988	185.1	68.1932
UBR7	997.459	948.482	547.948	181.122	1002.43	1086.63	518.962	1123.57	1134.05	1156.22	1010.2	934.715	529.614	300.261	864.67	846.081	439.157	728.66	816.401	629.89
UBR5	6296.41	6831.32	1731.22	878.328	6136.9	6127.16	1536.31	981.319	2309.09	2602.25	6668.55	6900.08	1072.25	1464.04	725.088	1072.52	11162.4	8901.17	4058.71	5175.5
UBR4	6417.34	6937.04	130.16	262.968	7249.34	6660.64	281.962	425.238	5162.24	5813.41	7397.7	7605.9	259.669	320.491	69.056	160.674	11181	13393	11955.5	13979.6
UBR3	786.442	887.749	385.93	662.345	819.314	868.676	680.519	190.178	768.87	855.299	797.894	828.176	340.515	1254.28	1168.81	757.948	1696.83	2340.12	3119.73	3205.08
UBR2	1296.94	1168.92	3504.32	3678.52	1200.74	1142.5	2073.56	2236.5	1116.66	1165.31	1164.21	1360.87	1326.43	3055.85	944.011	3624.32	1057.69	959.091	2395.27	2268.32
UBR1	775.892	789.527	704.504	901.063	801.944	877.332	306.348	473.924	730.364	858.328	813.556	733.289	1044.84	872.035	470.903	999.298	3568.92	4491.85	2789.98	2725.93
UBQLNL	3.24641	5.24852	0	0	2.8951	1.57369	0	0	19.8739	7.06859	7.83102	4.16169	0	0	0	0	2.06177	0	51.4847	109.468
UBQLN4	1224.71	1091.69	0.910213	73.5097	1228.97	1155.09	342.165	10.65	2210.97	2912.26	1186.83	1181.09	117.159	51.1083	119.746	138.98	835.016	1312.52	632.527	694.494
UBQLN3	0	0	0	0	0	0	0	0	0	0	0	0	0	0	0	0	0	10.8988	17.1616	48.4531
UBQLN2	916.299	915.492	0	492.591	1042.96	1077.19	548.683	457.188	1863.17	2000.41	1003.24	977.997	724.88	796.437	422.417	246.096	789.657	373.672	1732.09	1821.48
UBQLN1	4441.9	4354.77	2802.54	4118.82	4337.59	4569.99	2898.87	2535.46	3523.88	4034.14	4688.17	4759.31	3986.15	1889.94	2607.23	3309.07	5109.06	5013.43	4324.72	4014.43
UBP1	2080.95	2049.92	1080.42	1172.37	1894.12	2059.96	877.892	381.878	2764.95	2867.83	2096.1	1943.51	1721.08	801.761	883.036	456.26	2199.91	1734.46	2637.98	3851.12
UBOX5	150.146	129.713	230.284	181.88	151.269	101.503	65.5371	87.482	276.992	219.126	106.154	117.36	18.4988	0	0.734639	60.3375	150.509	274.026	180.197	159.716
UBN2	2048.48	2401.57	12.743	31.829	2203.9	2549.38	249.955	118.671	737.817	781.584	2465.9	2145.77	650.885	256.606	22.7738	132.878	3768.91	5549.02	2859.85	3418.63
UBN1	1373.23	1363.87	20.0247	0.757832	1469.27	1371.47	196.611	101.175	1676.86	1712.62	1441.78	1570.62	174.711	314.103	72.7292	73.8965	2971.01	4262.97	1711.25	1773.02
UBLCP1	1426.8	1527.32	952.082	1210.26	1459.86	1812.1	1072.22	938.719	939.04	876.505	1724.56	1559.8	1425.78	1314.97	2161.31	1035.23	872.128	498.229	763.69	712.439
UBL7	658.209	686.056	2141.73	1495.96	707.853	709.734	1266.54	1341.14	1623.45	1226.9	628.222	615.93	1071.56	1283.03	2344.97	1798.6	979.34	1187.96	806.594	532.984
UBL5	590.035	573.588	14578	7523	605.077	659.376	9842.75	8057.47	1115.42	897.711	575.145	482.756	9086.35	20780.8	9027.97	6942.88	3179.25	3260.29	2926.05	2205.51
UBL4B	0.811602	0.749788	0	0	1.44755	0	0	0	0	0	0	2.49701	0	0	0	0	0	0	0	0
UBL4A	286.496	263.926	0	0	392.287	290.346	321.589	402.417	1499.23	1351.11	409.823	433.648	108.938	113.929	10.2849	142.369	154.633	342.532	337.102	141.77
UBL3	982.038	934.236	2154.47	1248.15	886.625	1032.34	851.982	1315.27	750.238	883.573	955.384	937.212	746.804	632.465	1524.38	865.742	830.892	794.052	1771.32	1681.5
UBIAD1	688.239	743.79	241.206	284.945	761.412	793.139	70.1094	556.842	434.741	405.939	732.635	658.379	356.959	374.794	168.967	357.279	1059.75	748.9	567.558	294.307
UBFD1	2485.13	2473.55	503.348	1379.25	2597.63	2861.75	866.461	703.659	2999.71	3066.76	2720.84	2308.07	890.684	982.769	656.032	1035.23	3626.65	3960.92	2759.34	3079.46
UBE4B	2642.58	2736.73	932.968	1314.08	2816.21	2788.58	493.814	438.931	2043.28	1922.66	2877.46	3067.16	623.479	453.586	235.084	561.342	2711.22	2706.01	4577.24	5049.88
UBE4A	899.255	970.976	894.739	528.209	1039.34	1018.96	498.387	594.117	688.132	989.602	1098.95	953.859	429.584	851.804	637.666	387.787	1399.94	1469.78	2558.3	2564.42
UBE3D	267.829	272.923	668.096	982.151	290.234	263.593	402.367	556.081	142.843	146.421	263.644	281.33	663.217	1193.59	314.425	227.113	707.186	636.799	275.811	446.845
UBE3C	1950.28	2023.68	823.742	394.831	2153.96	1941.15	763.583	513.481	2286.74	2508.34	2056.08	2175.73	560.446	738.94	364.381	238.638	1698.9	1821.65	1705.12	2139.11
UBE3B	792.935	767.034	1028.54	927.587	712.919	660.163	786.445	1098.47	2832.03	2834.5	622.131	684.181	934.533	1241.5	571.549	1287.43	2175.16	3046.98	2060.61	2230.63
UBE3A	3015.91	3064.39	2551.33	719.941	3146.25	3205.6	1101.18	991.969	2619.62	2592.15	2981.01	3222.81	2674.79	1399.09	1248.15	998.62	839.139	1144.37	1620.54	1900.44
UBE2Z	1734.39	1909.71	245.757	528.967	2118.49	2097.73	285.772	245.71	3561.15	3729.18	1962.1	2137.44	587.166	350.305	646.482	315.247	3942.1	4291	2658.82	2767.21
UBE2W	633.05	681.558	4740.39	3409.49	673.112	750.65	4659.23	4937.79	563.921	593.761	828.348	869.793	2433.62	3391.25	2243.59	2782.3	298.956	370.558	604.333	637.068
UBE2V2	2573.59	2481.8	20624.5	16119.8	2261.08	2528.13	14243.6	12802	1809.76	1551.05	2478.95	2523.65	8101.8	18009.3	10412.8	12338.7	305.142	379.9	826.207	742.947
UBE2V1	157.451	137.211	275.794	355.423	126.661	133.764	140.981	89.0034	114.275	73.7153	133.127	172.294	136.343	3.19427	19.8352	74.5745	249.474	340.975	275.811	516.833
UBE2U	0	1.49958	0	0	0	0.786845	0	0	0	2.0196	0.870113	0	0	0	0	0	0	17.1266	0	0
UBE2T	672.007	695.804	2789.8	3690.64	622.447	654.655	2908.78	2333.87	785.018	772.496	937.112	876.451	2702.2	5912.59	1771.95	2770.1	1257.68	1379.47	328.522	373.268
UBE2S	2524.89	2316.85	47.3311	107.612	3222.97	3064.76	162.319	36.5142	5255.39	4485.52	2632.96	2327.22	533.04	245.959	200.556	63.0493	274.215	154.14	154.454	109.468
UBE2R2	2488.37	2383.58	1367.14	877.57	2219.82	2265.33	490.766	742.456	4198.35	3856.42	2054.34	2556.94	968.105	926.337	69.7907	938.282	3399.86	3107.7	5261.25	5322.66
UBE2QL1	30.0293	18.7447	0	0	36.1888	14.1632	0	0	9.93693	20.196	15.662	47.4432	0	0	0	0	2.06177	1.55697	497.686	324.815
UBE2Q2P1	23.5365	27.7422	299.46	227.35	26.7797	21.2448	127.264	101.935	130.422	100.98	34.8045	26.6348	93.8644	160.778	0	40.677	47.4207	32.6963	226.778	229.703
UBE2Q2L	0	0	0	0	0	0.786845	0	0	0	1.0098	0.870113	0.832337	0	0	0	0	0	0	4.90331	0
UBE2Q2	720.703	644.068	1598.33	839.678	597.839	668.031	944.191	1264.3	1183.74	1242.05	690.87	717.475	2850.87	2456.39	1497.19	1939.61	1076.24	1208.21	512.396	629.89
UBE2Q1	1358.62	1285.14	203.888	666.892	1470.71	1464.32	297.965	550.756	2776.13	2441.69	1326.05	1261.82	791.339	99.0223	828.672	854.894	1513.34	1623.91	1679.38	1310.03
UBE2O	2226.22	2684.24	90.111	218.256	2347.93	2242.51	302.537	89.0034	1329.06	1492.48	2325.81	2301.41	385.05	0	409.194	193.894	1985.48	1795.18	929.177	1340.53
UBE2N	4941.84	5001.09	18086.8	14976.3	5210.46	5574.79	13544.1	13491.2	4828.11	4681.42	5238.08	5267.03	10539.5	21956.3	16805.6	14113.6	1449.42	1693.98	989.242	836.264
UBE2M	1059.95	1006.97	261.231	268.273	1194.95	1192.07	190.515	233.539	3045.67	2410.39	967.566	948.865	452.879	252.347	27.1816	154.572	115.459	284.925	457.233	384.035
UBE2L6	528.353	592.333	139.263	603.234	566.717	520.104	883.226	495.224	163.959	214.077	529.899	661.708	297.351	166.102	1.46928	599.985	43.2971	85.6331	682.785	839.853
UBE2L5	0.811602	0.749788	1.82043	2.2735	1.44755	0.786845	1.52412	1.52143	0	0	0	0	0.685142	1.06476	1.46928	0	0	0	0	0
UBE2L3	3534.53	3469.27	14328.6	11008.3	3726	3709.19	13992.9	12815.7	5609.4	4586.5	3538.75	3561.57	8530.01	22046.8	14659	8905.55	1571.07	1214.43	1738.22	1105.45
UBE2K	6869.4	7033.02	2429.36	1999.16	7095.9	7422.3	1762.64	1240.72	3357.44	3270.74	6580.66	6470.59	2354.15	1078.6	1779.29	3026.37	2039.09	1798.29	1893.9	2106.81
UBE2J2	878.965	905.744	613.483	312.985	1105.21	930.837	409.226	831.459	2152.59	1852.98	896.216	921.398	407.659	314.103	607.546	862.352	241.227	347.203	470.717	378.652
UBE2J1	1352.13	1174.17	2863.53	2343.98	1071.91	1018.96	980.008	1431.66	3184.79	3119.27	911.008	1123.66	832.447	705.933	2019.52	2839.93	111.335	193.064	1406.02	1193.38
UBE2I	3274	3289.32	376.828	819.974	3514.66	3600.6	662.229	814.723	4538.69	4169.46	3420.41	3417.58	842.724	1784.53	1311.33	1680.64	4558.57	4823.48	4194.78	3879.83
UBE2H	2665.3	2570.27	649.892	387.252	2383.39	2722.48	1044.78	1050.54	3922.6	3581.75	2205.74	2855.75	1112.67	247.023	1230.52	1047.43	4913.19	4147.76	5079.83	5168.33
UBE2G2	3137.65	3470.02	487.874	1365.61	3448.07	3132.43	820.738	654.974	2736.38	3084.93	3665.79	3278.58	1408.65	615.429	84.4834	831.844	1327.78	1795.18	1609.51	2232.43
UBE2G1	3257.77	3395.04	4916.97	6358.97	3502.35	3493.59	4533.49	4968.97	2088	2129.66	3196.8	3743.85	4513.03	6134.06	4776.62	5674.44	3946.22	5166.01	2336.43	2367.02
UBE2F-SCLY	0	0	0	0	2.17133	2.36053	0	0	0	1.0098	1.74023	1.66467	0	0	0	0	59.7913	4.6709	3.67748	17.9456
UBE2F	224.814	238.433	800.987	733.582	280.101	298.214	921.329	772.884	250.908	210.038	247.982	217.24	760.507	536.637	372.462	352.534	536.06	467.09	419.233	425.31
UBE2E3	1378.91	1284.39	2929.97	1980.97	1474.33	1499.73	3221.22	2155.86	2256.93	2138.75	1339.1	1207.72	1518.96	1056.24	1877	1701.65	769.039	501.343	2016.48	2140.91
UBE2E2	541.339	499.359	1078.6	852.561	535.594	526.399	1180.43	906.009	549.015	529.134	394.161	444.468	996.196	837.963	177.783	555.241	1123.66	1050.95	909.563	459.407
UBE2E1	3161.19	3012.65	5.46128	159.903	3416.22	3646.24	177.56	441.213	2478.02	2403.32	2906.18	2970.61	709.122	226.793	1183.5	223.723	1340.15	878.128	798.013	1049.82
UBE2DNL	0	0	0	0	0	0	0	0	0	0	0	0	0	0	0	0	4.12354	0	0	0
UBE2D4	89.2762	92.9738	1276.12	2180.28	102.052	103.077	1133.18	1340.38	67.0743	61.5977	83.5308	81.5691	1149.67	966.798	2687.31	957.265	134.015	45.152	235.359	195.607
UBE2D3	8940.61	8460.61	13007.8	12440.6	8041.87	8923.6	15818.1	15159.5	7053.98	7005.98	8390.5	9084.96	10546.4	14561.6	11713.8	11886.5	6245.09	4593.05	4220.52	5168.33
UBE2D2	1779.03	1797.99	1134.12	1234.51	1980.25	1967.9	1877.71	1590.65	2506.59	2342.73	1815.93	1916.04	2887.87	2764.11	1687.47	1534.2	1818.48	1770.27	1338.6	1511.02
UBE2D1	1424.36	1351.87	1968.79	247.053	1477.95	1540.64	2219.12	1950.47	1156.41	1264.27	1393.92	1402.49	2268.5	3771.36	2592.54	1027.09	169.065	295.823	192.455	218.936
UBE2C	1804.19	1657.03	14578.9	7396.44	1895.57	2016.68	7474.28	5657.42	3116.47	2527.52	1905.55	1809.5	8225.13	15038.6	4824.37	4473.79	1303.04	1292.28	1119.18	1001.36
UBE2B	544.585	486.613	6521.67	6743.19	480.587	534.267	7051.33	5740.34	1150.2	1091.59	534.249	481.091	3441.47	8495.68	7403.69	4462.94	1366.95	1111.67	1132.66	990.596
UBE2A	1252.3	1180.17	2340.16	4154.44	1318.72	1356.52	2200.83	3756.4	2009.74	1796.43	1093.73	1142.8	1560.75	3680.86	1601.51	3745.67	1008.2	979.331	1402.35	1441.03
UBD	0	0	0	0	0	0	0	0	0	0	0	0	0	0	0	0	0	0	0	0
UBC	8238.57	7647.84	3792.86	5294.22	7872.51	7127.24	4512.15	5916.06	17846.7	15098.5	7512.56	9144.89	8623.19	2583.1	4656.14	6579.5	5096.69	3492.27	4026.84	4642.52
UBBP4	954.444	960.479	1475.45	2467.5	915.576	982.769	1364.85	1599.78	135.391	127.235	988.448	1342.56	2724.12	2114.6	2070.21	1284.71	51.5442	7.78483	7.35496	41.2748
UBB	4273.08	4087.85	25109.1	17997	4574.26	4691.17	23602.5	19615	9879.79	9316.4	4561.13	4563.71	15003.9	32278.1	16702	14741.3	1989.61	1532.05	1615.64	1595.36
UBASH3B	176.118	188.947	426.89	0	174.43	165.237	0	0	86.9481	127.235	177.503	247.204	0	0	0	0	37.1118	387.684	46.5814	34.0966
UBASH3A	0	0	0	0	0.723776	0	0	0	1.24212	3.02939	0	0.832337	0	0	0	0	0	0	0	1.79456
UBAP2L	5804.58	5819.11	1026.72	194.763	6607.35	6514.29	867.223	530.217	8315.97	8841.79	6057.73	5559.18	919.46	587.745	214.514	1309.8	7339.89	6687.17	9223.12	9322.73
UBAP2	1815.55	1911.21	245.757	169.754	2087.37	1891.57	467.142	406.981	1916.59	1847.93	1812.45	2082.51	909.868	513.212	158.682	185.08	11312.9	13788.5	5055.31	5096.54
UBAP1L	67.363	46.4869	0	0.757832	44.1503	44.8501	0	0	284.445	225.185	43.5056	69.084	0	0	0	0	0	9.34179	252.52	507.86
UBAP1	860.298	865.256	94.6621	244.022	903.272	891.495	92.9712	264.728	1782.44	1539.94	815.296	903.086	12.3325	91.569	0	254.231	2131.87	1349.89	1897.58	1415.91
UBALD2	255.655	223.437	110.136	103.823	232.332	217.169	121.167	0	1197.4	918.916	244.502	233.887	137.028	101.152	0	37.9652	564.924	216.418	335.876	208.169
UBALD1	483.715	470.117	0.910213	0	601.458	520.891	0	0	1327.82	1111.79	472.471	473.6	8.2217	0	0	6.10155	371.118	172.823	170.39	323.02
UBAC2	1477.93	1538.57	647.161	600.203	1469.27	1428.12	158.508	406.221	939.04	809.858	1598.4	1491.55	435.065	169.296	240.227	536.258	785.534	756.685	674.205	809.345
UBAC1	886.269	952.981	0	86.3929	1050.92	983.556	516.676	193.982	1496.75	1194.59	873.593	753.265	110.993	173.555	329.118	295.586	756.669	784.711	305.231	466.585
UBA7	18.6668	15.7456	0	0	10.1329	11.0158	0	0	8.69481	17.1666	9.57124	14.1497	0	0	0	0	26.803	0	479.298	159.716
UBA6	1969.76	2064.92	9876.72	8192.17	2068.55	2089.86	7045.24	5407.15	1521.59	1848.94	2081.31	2075.02	3692.91	10718.9	7233.25	5168.01	870.066	629.014	2917.47	3463.5
UBA52	4779.52	4503.23	12623.7	9301.63	4978.13	4828.08	10431.8	9891.55	11718.1	8948.83	4682.08	4358.95	10442.2	19195.4	9335.79	8422.85	32802.7	28444.2	9535.71	9331.7
UBA5	887.893	934.986	521.552	1750.59	878.664	872.611	1918.86	1385.26	845.881	774.515	872.723	900.589	2193.82	941.244	580.365	1143.02	690.692	647.698	533.235	687.316
UBA3	1778.22	1847.48	10659.5	11439.5	1762.39	1853.02	9432	10992.3	1905.41	1749.98	1857.69	1951.83	4521.25	7320.19	4575.33	7227.62	1719.51	1812.31	1280.99	1505.63
UBA2	5357.39	5277.01	1312.53	1117.04	5414.57	5398.54	2350.19	2300.39	3208.39	3613.06	5483.45	5418.52	4106.74	2953.63	1454.58	1831.14	2750.4	2802.54	1886.55	1765.84
UBA1	5740.46	5732.88	2357.45	786.63	6514.71	6079.95	1354.18	1885.81	12167.8	10579.7	5412.1	6299.96	2149.97	1615.23	819.857	848.115	5554.4	4530.77	7971.55	7858.37
UAP1L1	63.305	79.4776	0	0	118.699	85.7661	0	0	408.656	491.772	51.3367	140.665	0	108.605	0	0	2.06177	35.8102	17.1616	12.5619
UAP1	843.255	814.27	579.805	136.41	822.209	824.613	1276.45	1869.07	762.659	817.937	726.544	834.834	772.84	823.056	1552.29	1108.45	1183.45	1135.03	1010.08	1231.07
UACA	1303.43	1440.34	1788.57	4670.52	1003.15	913.527	4992.25	5561.57	16204.7	16922.2	1306.04	1438.28	4157.44	4236.66	4457.79	4471.76	10009.9	10858.3	1513.9	2390.35
U2SURP	7272.77	7882.53	3408.75	4866.8	7967.32	7846.41	3147.3	3318.23	4639.3	4810.68	8233.88	6421.48	3159.87	2641.66	3234.61	3554.49	4603.93	6367.99	6085	7465.36
U2AF2	3317.83	3392.04	32.7677	73.5097	3948.92	3454.25	21.3377	66.182	6876.36	6489.97	3833.72	3112.94	43.1639	0	0	55.5919	701.001	938.85	1365.57	1554.09
U2AF1L4	89.2762	73.4793	764.579	65.9314	94.0909	77.1108	371.123	546.192	234.76	158.538	73.9596	59.096	317.221	552.608	956.5	279.315	381.427	305.165	100.518	200.99
U2AF1	3878.65	3736.95	4213.37	6171.79	3689.81	3744.59	4823.07	4192.29	5909.99	5021.73	3994.69	3370.97	4963.85	3364.63	5315.11	5334.79	4325.59	4617.96	3980.26	4827.36
TYW5	694.731	729.544	1900.52	1062.48	618.828	656.228	878.654	1198.88	286.929	349.39	773.53	672.529	1045.53	2162.52	1436.22	1928.77	531.936	112.102	514.847	646.041
TYW3	664.702	693.554	2045.25	462.278	703.51	676.686	546.396	356.014	290.655	243.361	681.298	654.217	584.426	1058.37	0	606.765	1406.13	2003.81	675.43	619.122
TYW1	653.34	687.556	482.413	760.106	687.587	848.218	240.049	302.003	572.616	573.565	726.544	650.056	319.276	112.864	210.107	194.572	876.251	829.863	599.429	515.038
TYSND1	435.83	364.397	1.82043	158.387	255.493	258.872	109.737	165.075	103.096	97.9504	283.657	352.079	18.4988	320.491	0	98.3027	307.203	445.292	323.618	204.58
TYRP1	8.11602	9.74725	0	0	13.028	12.5895	0	0	83.2218	113.097	7.83102	8.32337	0	0	0	0	30.9265	4.6709	24.5165	14.3565
TYROBP	0	0	0	0	0.723776	0	0.762059	0	8.69481	8.07839	0	0	0	0	0	0	20.6177	1.55697	20.8391	26.9184
TYRO3	2046.05	1797.99	535.205	1.51566	1645.87	1432.84	54.1062	313.414	1363.84	1403.62	1797.65	1687.98	126.066	26.6189	22.7738	303.721	571.11	681.951	3487.48	3955.2
TYR	0	0	0	0	0	0	0	0	0	0	0	0	0	0	0	0	0	0	11.0324	10.7673
TYMSOS	67.363	45.7371	6.37149	2.2735	40.5314	35.408	83.8265	70.7463	13.6633	3.02939	34.8045	65.7547	71.9399	168.231	140.316	0	24.7412	18.6836	39.2265	7.17823
TYMS	789.689	854.759	1350.76	1862.75	730.29	804.155	1041.73	709.745	1955.09	2021.62	730.025	723.301	806.412	1564.13	571.549	671.17	439.157	611.887	747.754	651.424
TYMP	1.6232	1.49958	0	0	5.06643	0.786845	44.1994	0	62.1058	63.6173	0	3.32935	1.37028	0	0	0	2.06177	155.697	24.5165	34.0966
TYK2	357.917	345.652	4.55106	133.378	339.451	336.769	120.405	316.456	2364.99	2292.24	328.903	322.947	316.535	161.843	0	37.2872	647.395	688.179	866.659	662.192
TXNRD3	132.291	128.214	0	0	72.3776	67.6686	0	0	65.8322	97.9504	65.2585	150.653	2.74057	125.641	0	0	45.3589	24.9114	530.783	500.682
TXNRD2	123.364	130.463	218.451	104.581	105.671	84.1924	0	0	283.203	230.234	146.179	152.318	176.767	119.253	0	58.9816	216.486	284.925	530.783	398.392
TXNRD1	5534.31	5870.84	2605.03	2819.89	5206.12	5059.41	2027.08	2448.73	2884.19	3307.09	5483.45	6333.26	2211.64	1663.15	2061.4	3593.13	3970.96	4602.39	1542.09	1539.73
TXNL4B	171.248	163.454	315.844	467.582	215.685	228.185	268.245	76.0713	336.614	343.331	206.217	159.809	369.291	453.586	0.734639	261.011	1171.08	969.989	1592.35	2081.69
TXNL4A	1133	1106.69	1267.02	1222.38	1186.27	1196	1578.22	1533.6	1079.4	990.612	1113.74	1012.95	2247.26	1877.16	1048.33	1030.48	1667.97	1647.27	647.236	585.026
TXNL1	1884.54	1827.98	5674.26	3715.65	1819.57	1993.86	5382.42	4147.41	2110.36	1857.02	1994.3	1870.26	2619.98	5663.43	4779.56	3349.75	1927.75	2428.87	2055.71	2257.55
TXNDC9	627.368	620.825	8830.88	4414.37	657.188	769.534	5737.54	4436.48	647.143	722.006	698.701	631.744	3969.03	9325.13	4897.84	5225.64	257.721	445.292	148.325	136.386
TXNDC8	0	0	0	0	0	0	0	0	0	0	0	1.66467	0	0	0	0	0	0	0	0
TXNDC5	219.944	220.438	0	0	282.996	214.022	0	0	468.278	457.439	252.333	215.575	0	0	0	3.38975	22.6794	138.57	35.549	14.3565
TXNDC2	1.6232	4.49873	0	0	0.723776	0	0	0	18.6317	4.03919	1.74023	0.832337	0	0	0	0	0	0	0	3.58912
TXNDC17	515.367	479.865	6008.31	3952.85	583.363	599.576	5687.25	4965.93	583.795	539.232	572.534	464.444	4556.19	10170.5	7073.84	4228.37	1006.14	597.875	1332.47	1017.51
TXNDC16	871.661	813.52	89.2008	206.888	668.769	743.568	386.364	31.1892	373.877	265.577	724.804	649.223	237.744	0	678.072	157.962	109.274	191.507	447.427	326.609
TXNDC15	571.368	558.592	756.387	1473.98	558.755	608.231	938.857	665.624	1509.17	1361.21	629.962	516.882	1460.04	1468.3	1352.47	1014.21	2333.92	2332.33	1146.15	832.675
TXNDC12	3433.89	3248.83	19402.1	20164.4	3270.74	3580.93	23457.7	19390.6	2578.63	2260.94	3176.78	2792.49	12471.6	24957.9	20510.4	17368.4	3148.32	2500.49	1229.5	1188
TXNDC11	254.843	290.918	0.910213	40.1651	340.175	322.606	44.1994	170.4	770.112	598.81	288.878	282.995	177.452	1.06476	0	0	525.751	658.596	733.044	970.856
TXN2	749.92	718.297	1005.78	1053.39	690.482	710.521	1012.01	1614.99	2068.12	1699.49	664.766	686.678	1260.66	727.228	2002.63	1467.76	614.407	681.951	547.944	585.026
TXN	3217.19	2965.41	56220.2	27693.5	3193.3	3459.76	32592.5	29095	1363.84	1210.75	2820.04	2763.36	18916.1	55553.6	17582.8	13303.4	2546.28	1796.74	1160.86	1082.12
TXLNGY	3197.71	3517.26	970.287	1473.98	2894.38	3258.32	1446.39	2506.55	1136.54	1381.4	3755.41	3223.64	768.044	1621.62	765.494	1283.36	2053.52	2221.79	3106.24	4236.95
TXLNG	1974.63	2052.17	1037.64	71.9941	2067.1	2105.6	101.354	394.81	473.246	585.683	2357.14	2196.54	1011.27	463.169	376.87	479.31	3416.35	3215.13	1137.57	1055.2
TXLNB	8.11602	5.99831	0	0	14.4755	11.8027	0	0	0	0	10.4414	10.8204	57.5519	0	0	56.9478	0	0	35.549	21.5347
TXLNA	1474.68	1487.58	297.639	189.458	1359.97	1534.35	174.512	332.431	2687.94	2487.13	1550.54	1299.28	239.8	327.945	462.822	389.143	1199.95	1167.72	2316.81	2485.46
TXK	4.05801	1.49958	307.652	271.304	2.8951	3.93422	99.8297	1.52143	0	4.03919	0.870113	2.49701	272.686	235.311	0.734639	12.881	82.4707	115.215	229.23	371.473
TWSG1	1244.19	1138.93	1550.09	2209.84	1034.28	1148.01	1502.78	1980.9	3082.93	3379.79	1277.33	1158.61	1017.44	1897.39	696.437	2012.15	354.624	252.228	2468.81	1496.66
TWNK	870.037	852.509	0	336.478	939.461	967.032	0	199.307	329.161	401.9	970.176	994.643	678.975	1.06476	0	50.8462	552.554	790.938	418.007	719.618
TWISTNB	1239.32	1171.17	2843.5	2937.36	1249.24	1402.16	2586.43	2363.53	722.912	614.967	1207.72	1166.1	3255.79	923.143	1530.99	1494.2	1035.01	490.444	411.878	326.609
TWIST2	17.0436	16.4953	0	0	33.2937	14.95	26.6721	22.8214	63.3479	48.4703	20.0126	47.4432	0	0	0	0	0	0	11.0324	5.38367
TWIST1	12.174	6.7481	141.083	229.623	23.1608	11.0158	456.473	311.131	5847.88	6025.47	2.61034	4.16169	110.993	369.47	139.581	372.194	88.656	108.988	405.749	642.452
TWF2	178.552	190.446	87.3804	0.757832	196.867	181.761	86.1127	12.9321	464.552	359.488	188.815	174.791	157.583	112.864	509.839	100.337	127.83	175.937	237.81	253.033
TWF1	1518.51	1630.04	2440.28	1516.42	1597.37	1646.08	1897.53	1041.42	3140.07	3152.59	1635.81	1696.3	1405.91	2054.98	4739.89	1599.96	181.436	348.76	431.491	367.884
TVP23C-CDRT4	0.811602	1.49958	0	0	0	0.786845	0	0	0	1.0098	0	0	0	0	0	0	0	0	0	0
TVP23C	80.3486	74.2291	146.544	110.644	91.9195	88.1266	154.698	98.8926	609.879	454.409	61.778	50.7726	110.993	176.749	158.682	278.637	362.871	208.633	219.423	432.488
TVP23B	447.193	476.865	4304.39	3395.09	471.178	459.517	4576.93	2658.69	766.386	768.456	477.692	448.63	1659.41	5477.1	4615	3206.02	177.312	174.38	95.6145	107.673
TVP23A	81.9718	78.7278	0	0	64.4161	46.4238	43.4374	123.996	77.0112	61.5977	61.778	74.078	160.323	4.25902	0	49.4903	8.24707	82.5192	780.852	915.224
TUT7	657.398	710.05	381.379	0	663.702	655.441	130.312	477.728	419.835	522.066	639.533	694.169	511.801	270.448	378.339	880.656	1474.16	1642.6	1198.86	1466.15
TUT4	1936.48	1959.2	966.646	2999.5	2075.79	1960.82	1762.64	642.802	2649.43	2788.05	1785.47	1792.85	1180.5	857.128	1483.97	1422.34	2694.73	2909.97	5483.12	6460.41
TUT1	146.9	162.704	18.2043	0	169.364	189.63	0.762059	0	360.214	292.841	160.101	156.479	17.1285	3.19427	0	0	408.23	510.685	177.745	200.99
TUSC8	0	4.49873	0	0	2.17133	1.57369	80.7783	0	0	0	8.70113	2.49701	3.42571	1.06476	320.302	0	2.06177	51.3799	2.45165	3.58912
TUSC7	0	0	0	0	0	0	0	0	0	0	0	0	0	0	0	0	24.7412	0	139.744	506.065
TUSC3	1611.84	1641.29	1607.44	2425.06	1438.14	1528.05	1447.15	1138.79	2122.78	1860.05	1641.03	1529.84	2722.75	2177.43	1317.21	856.928	1412.31	1419.95	1607.06	1493.07
TUSC2	425.279	411.634	831.024	1357.28	453.084	409.946	1417.43	1190.52	535.352	461.478	417.654	428.654	1565.55	1403.35	1939.45	1090.82	268.03	328.52	51.4847	46.6585
TUSC1	123.364	115.467	0	75.0254	116.528	97.5687	68.5853	136.928	586.279	503.889	94.8423	128.18	359.014	24.4894	480.454	77.2862	20.6177	45.152	158.132	75.3714
TUNAR	1725.47	1751.51	0	0	1432.35	1299.08	0	129.321	1.24212	0	1953.4	2744.22	0	0	0	0	272.153	283.368	11.0324	80.7551
TULP4	382.265	360.648	5626.02	4262.05	425.58	414.667	2621.48	5406.38	785.018	926.995	418.524	397.025	979.067	2635.27	3466.03	4313.79	7203.82	9276.4	4296.52	4486.39
TULP3	890.327	833.015	658.994	1311.05	880.835	925.329	1770.26	1204.21	2273.07	2269.02	911.878	982.991	1555.96	1051.98	438.579	1327.43	4063.74	3260.29	1360.67	1380.01
TULP2	11.3624	9.74725	0	0	10.1329	5.50791	0	0	9.93693	5.04899	26.9735	36.6228	4.79599	120.317	0	8.81334	24.7412	118.329	17.1616	17.9456
TULP1	0.811602	9.74725	0	0	1.44755	7.0816	0	0	8.69481	7.06859	60.9079	55.7666	0	0	0	7.45745	0	0	64.9688	105.879
TUG1	4471.12	4671.18	2020.67	2056.76	5128.68	4703.76	1698.63	1403.51	4821.9	5272.16	5756.67	4761.8	2450.07	976.381	340.872	1281.32	5919.34	4940.25	12852.8	11820.8
TUFT1	313.278	273.673	1109.55	680.533	316.29	265.953	959.432	325.585	380.088	444.311	272.345	291.318	1671.75	1001.93	96.2377	873.199	2548.34	1359.23	501.363	403.775
TUFM	4503.58	4551.97	2261.88	1112.5	4601.77	4426.79	1808.37	2253.23	5344.83	4828.85	4354.92	4066.8	2226.03	880.553	1569.19	1397.25	5278.13	3828.58	1421.96	1295.67
TUBGCP6	585.977	612.577	45.5106	18.9458	610.143	527.186	8.38265	32.7106	1439.61	1532.87	601.248	540.187	139.084	145.872	392.297	12.2031	626.777	456.191	1001.5	714.234
TUBGCP4	1014.5	1049.7	2107.14	2518.28	956.108	981.195	1236.82	1254.42	819.797	876.505	1162.47	1092.86	511.116	360.952	1525.84	1616.23	604.098	1022.93	2204.04	2146.29
TUBGCP3	907.371	965.727	465.119	278.882	942.356	834.842	520.486	139.971	792.47	960.318	912.749	952.194	132.917	627.141	208.637	592.528	727.804	722.432	823.755	1044.43
TUBGCP2	1097.29	1078.2	101.034	318.29	1099.42	1016.6	1042.5	931.112	2151.35	2011.52	1022.38	1051.24	1457.3	810.279	636.197	329.483	2597.83	2723.13	968.403	1114.42
TUBG2	203.712	224.187	119.238	55.3218	212.066	167.598	518.2	214.521	724.154	648.29	207.957	159.809	274.742	64.9501	58.0365	395.245	717.495	853.217	529.557	511.449
TUBG1	1065.63	929.738	1196.02	2056.76	1118.96	985.129	1562.22	2365.82	1722.82	1427.85	864.022	987.152	965.365	1122.25	1828.52	1508.44	1791.68	1504.03	441.298	278.156
TUBE1	898.443	928.988	1196.93	773.747	834.514	809.663	420.657	220.607	311.771	311.018	699.571	863.966	294.611	997.676	950.622	417.617	958.722	762.913	1002.73	721.412
TUBD1	310.032	348.652	1310.71	1523.24	342.346	369.817	954.098	1664.44	458.341	460.468	299.319	377.049	626.219	592.004	1415.65	966.078	278.339	540.267	256.198	220.731
TUBB8B	9.73922	7.49788	0	0.757832	4.34266	4.72107	0	11.4107	3.72635	10.098	7.83102	10.8204	74.6804	12.7771	0	0.67795	30.9265	24.9114	0	1.79456
TUBB6	1024.24	985.222	198.426	381.947	1937.55	1124.4	730.053	387.203	7134.72	6170.88	514.237	595.121	361.07	194.85	645.013	766.083	282.462	591.647	221.875	281.746
TUBB4B	4042.59	4010.62	1138.68	1423.97	5264.02	5015.35	734.625	877.862	13203.7	10868.5	4672.51	4125.9	4121.13	1139.29	1294.43	1258.27	1709.21	1700.21	1141.24	1017.51
TUBB4A	22.7249	32.9907	0	0	37.6363	40.1291	0	0	1.24212	0	80.9205	93.2218	0	0	0	0	474.207	211.747	387.361	229.703
TUBB3	4.86961	16.4953	4.55106	0.757832	13.7517	14.1632	0	0	170.17	224.175	26.1034	17.4791	16.4434	0	0	0	158.756	124.557	78.4529	75.3714
TUBB2B	2041.99	2024.43	425.979	184.153	2947.94	2659.53	318.541	384.921	412.383	504.899	2255.33	2394.63	816.689	607.975	185.864	429.82	261.845	102.76	395.942	737.563
TUBB2A	1329.4	1592.55	35.4983	24.2506	2525.98	2122.91	112.785	157.468	537.836	453.399	1872.48	1670.5	108.252	92.6337	115.338	125.421	119.583	112.102	402.071	303.28
TUBB1	6.49282	5.99831	0	0	7.96153	7.0816	0	0	6.21058	16.1568	4.35056	4.16169	0	0	0	0	10.3088	52.9368	31.8715	17.9456
TUBB	15.4204	14.246	6.37149	3.03133	12.3042	23.6053	6.85853	6.0857	7.4527	19.1862	13.9218	15.8144	17.1285	4.25902	5.87711	3.38975	0	0	0	0
TUBAL3	0.811602	2.24937	0	0	1.44755	0.786845	0	96.6105	2.48423	5.04899	0	1.66467	0	0	0	0	0	0	23.2907	3.58912
TUBA8	0.811602	1.49958	0	0	2.17133	2.36053	0	0	9.93693	3.02939	6.9609	4.16169	0	0	0	0	6.1853	0	14.7099	21.5347
TUBA4B	1.6232	0.749788	0	0	0.723776	0	0	0	0	0	0.870113	1.66467	0	0	0	0	0	0	0	0
TUBA4A	491.831	462.619	0.910213	0	588.43	563.381	0.762059	0	2.48423	3.02939	462.9	545.181	2.74057	0	0.734639	1.3559	0	3.11393	44.1298	147.154
TUBA3FP	7.30442	8.99746	0	0	9.40909	6.29476	44.9615	0	47.2004	56.5487	8.70113	14.9821	58.9222	0	178.517	0	43.2971	31.1393	20.8391	41.2748
TUBA3E	1.6232	0	0	0	1.44755	1.57369	0	0	0	0	0	1.66467	0	0	0	0	2.06177	9.34179	2.45165	3.58912
TUBA3D	8.11602	8.99746	0	0	8.68531	11.0158	0	0	14.9054	8.07839	11.3115	9.98805	0	0	0	0	41.2354	118.329	15.9357	26.9184
TUBA3C	0	0	0	0	0	0	0	0	1.24212	0	0	0	0	0	0	0	0	1.55697	0	0
TUBA1C	5021.38	4938.86	2100.77	2462.95	6623.27	6404.91	1644.52	1849.29	8437.7	8032.94	5797.56	5765.6	2976.26	1820.73	2463.98	2556.55	3216.36	2120.59	1116.73	466.585
TUBA1B	10789.4	11036.9	3738.24	6091.46	12819.5	11218	5303.93	5727.41	19036.7	19079.1	10954.7	12543.3	4493.84	4522.02	5753.69	5108.35	3406.04	3176.21	4854.27	3169.19
TUBA1A	4381.03	3673.96	22600.6	23035.8	3786.8	3579.36	15248.8	17008	31369.7	29190.2	3183.74	4025.18	22160.9	15499.6	22466	23048.9	2661.74	2033.4	5643.71	4868.63
TUB	1135.43	1191.41	736.362	850.288	1075.53	962.311	552.493	336.235	936.556	1086.54	1013.68	1260.99	254.873	647.371	1605.92	524.733	94.8413	463.976	476.847	482.736
TTYH3	3748.79	3720.45	218.451	50.0169	3642.04	3595.88	104.402	166.596	9128.31	9948.53	4883.94	4686.89	219.245	57.4968	71.9946	18.9826	804.089	996.458	3118.5	3373.77
TTYH2	66.5514	71.2299	0	0	166.468	122.748	0	0.760713	83.2218	98.9602	89.6216	67.4193	0	0	0	0	92.7795	98.0888	637.43	366.09
TTYH1	72.2326	108.719	0	0	141.86	136.124	0	0	150.296	155.509	154.88	203.09	0	0	0	0	494.824	560.508	266.004	373.268
TTTY9B	0	0	0	0	0	0	0	0	0	0	0	0	0	1.06476	0	0	0	0	0	0
TTTY9A	0.811602	0.749788	0	0	0	0.786845	0	0	0	0	0	1.66467	0	0	0	0	2.06177	1.55697	0	0
TTTY8B	0	0	0	0	0	0	0	0	0	0	0	0	0	0	0	0	0	0	0	0
TTTY8	0	0	0	0	0	0	0	0	0	0	0	0	0	0	0	0	0	0	0	0
TTTY7B	0	0	0	0	0	0	0	0	0	0	0	0	0	0	0	0	0	0	0	0
TTTY7	0	0	0	0	0	0	0	0	0	0	0	0	0	0	0	0	0	0	0	0
TTTY6B	0	0	0	0	0	0	0	0	0	0	0	0	0	0	0	0	0	0	0	0
TTTY6	0	0	0	0	0	0	0	0	0	0	0	0	0	0	0	0	0	0	0	0
TTTY5	0	0	0	0	0	0	0	0	0	0	0	0	0	0	0	0	0	0	0	0
TTTY4C	0	0	0	0	0	0	0	0	0	0	0	0	0	0	0	0	0	0	0	0
TTTY4B	0	0	0	0	0	0	0	0	0	0	0	0	0	0	0	0	0	0	0	0
TTTY4	0	0	0	0	0	0	0	0	0	0	0	0	0	0	0	0	0	0	0	0
TTTY3	0	0	0	0	0	0	0	0	0	0	0	0	0	0	0	0	0	0	0	0
TTTY23B	0	0	0	0	0	0	0	0	0	0	0	0	0	0	0	0	0	0	0	0
TTTY23	0	0	0	0	0	0	0	0	0	0	0	0	0	0	0	0	0	0	0	0
TTTY22	0	0	0	0	0	0	0	0	28.5687	28.2743	0	0	0	0	0	0	0	0	0	0
TTTY21	0	0	0	0	0	0	0	0	0	0	0	0	0	0	0	0	0	0	0	0
TTTY20	0	0	0	0	0	0	0	0	0	0	0	0	0	0	0	0	0	0	0	0
TTTY1B	0	0	0	0	0	0	0	0	0	0	0	0	0	0	0	0	0	0	0	0
TTTY19	0	0	0	0	0	0	0	0	0	0	0	0	0	0	0	0	0	0	0	0
TTTY17B	0	0	0	0	0	0	0	0	0	0	0	0	0	0	0	0	0	0	0	0
TTTY17A	0	0	0	0	0	0	0	0	0	0	0	0	0	0	0	0	0	0	0	0
TTTY15	1624.83	1518.32	2456.66	1890.03	1336.09	1324.26	922.854	1093.14	809.86	969.406	1339.97	1444.11	1260.66	1526.86	1586.82	804.048	2070.01	2942.66	3630.9	3924.7
TTTY14	163.132	160.455	1510.04	1762.72	110.738	116.453	1340.46	1071.08	86.9481	52.5095	121.816	119.024	1456.61	2963.21	950.622	682.695	280.4	179.051	209.616	192.018
TTTY13	0	0	0	0	0	0	0	0	0	0	0	0	0	0	0	0	0	0	0	0
TTTY12	0	0	0	0	0	0	0	0	0	0	0	0	0	0	0	0	0	0	0	0
TTTY11	0	0	0	0	0	0	0	0	0	0	0	0	0	0	0	0	0	0	0	0
TTTY10	0	0	0	0	0	0	0	0	3.72635	4.03919	0	0	0	0	0	0	4.12354	0	176.519	168.688
TTTY1	0	0	0	0	0	0	0	0	0	0	0	0	0	0	0	0	0	0	0	0
TTR	0	0	0	0	1.44755	0	0	0	1.24212	4.03919	0	0	0	0	0	0	0	0	0	0
TTPAL	348.989	374.894	39.1391	514.568	413.276	433.551	509.055	484.574	618.574	663.437	359.357	313.791	470.007	229.987	340.138	109.828	340.192	692.85	611.687	703.467
TTPA	11.3624	5.99831	0	0	4.34266	9.44213	0	0	0	0	10.4414	15.8144	0	0	0	0	0	0	4.90331	1.79456
TTN	1176.01	1279.89	330.407	92.4555	1223.18	993.785	132.598	187.135	339.098	378.674	1004.98	934.715	0	133.094	0	202.707	1688.59	3268.07	5301.7	10096.2
TTLL9	0.811602	3.74894	0	0	6.51398	6.29476	0	0	7.4527	11.1078	4.35056	4.16169	0	0	0	63.0493	16.4941	4.6709	82.1304	148.948
TTLL8	1.6232	2.24937	0	0	0	0	0	0	11.179	12.1176	0	1.66467	0	0	0	0.67795	0	0	0	0
TTLL7	200.466	220.438	574.344	223.561	248.255	211.661	432.087	201.589	613.606	706.859	149.659	164.803	181.563	114.994	0	172.877	785.534	309.836	310.134	235.087
TTLL6	67.363	61.4827	0	0	47.0454	76.3239	20.5756	0	22.3581	17.1666	57.4275	95.7188	0	0	0	0	47.4207	52.9368	0	0
TTLL5	990.966	907.994	575.254	0	887.349	831.695	165.367	118.671	1058.28	973.445	889.255	898.924	274.742	42.5902	0	542.36	2672.05	2526.95	2005.45	2621.85
TTLL4	1734.39	1797.99	198.426	699.479	2041.05	1749.94	81.5403	172.682	1684.31	1689.39	1996.91	1840.3	187.729	283.225	213.78	356.601	3307.08	4289.44	2354.81	1911.2
TTLL3	112.813	89.9746	0	0	66.5874	98.3556	0.762059	19.7785	680.68	797.741	107.894	147.324	2.05542	0	0	0	278.339	580.748	688.915	1119.8
TTLL2	10.5508	17.2451	0	0	7.96153	10.229	0	0	2.48423	3.02939	4.35056	9.98805	0	0	0	0	0	0	49.0331	21.5347
TTLL13P	2.43481	1.49958	0	0	1.44755	0.786845	0	0	1.24212	0	0.870113	0	0	0	0	0	6.1853	0	7.35496	1.79456
TTLL12	2567.91	2585.27	267.602	159.145	3008.01	2587.93	0	111.064	1838.33	2046.86	2549.43	2725.91	192.525	140.548	17.6313	174.233	119.583	189.95	696.27	608.355
TTLL11	7.30442	7.49788	0	0	14.4755	7.86845	0	0	72.0428	62.6075	10.4414	3.32935	0	0	0	75.9304	10.3088	1.55697	166.712	141.77
TTLL10	0.811602	0	0	0	0	0	0	0	3.72635	2.0196	14.7919	17.4791	0	0	0	0	2.06177	0	4.90331	0
TTLL1	56.8121	38.2392	189.324	0	26.7797	23.6053	86.1127	218.325	326.677	244.371	40.8953	64.9223	150.046	0	0	532.19	65.9766	37.3672	164.261	186.634
TTL	1302.62	1393.86	360.444	569.89	1260.09	1058.31	771.966	1086.3	2263.14	2397.26	1312.13	1278.47	874.241	331.139	478.984	235.926	1688.59	1876.14	2416.1	2144.5
TTK	2435.62	2341.59	4035.88	3220.03	2284.24	2290.5	3870.5	3121.2	951.461	975.465	2464.16	2549.45	2679.59	2690.64	2895.95	2044.02	789.657	739.559	446.201	376.857
TTI2	396.873	427.379	1202.39	1106.44	410.381	387.128	623.364	1068.04	350.277	389.782	348.915	381.211	326.813	519.601	522.328	569.478	189.683	132.342	104.195	123.824
TTI1	1768.48	1747.01	957.544	160.66	1707.39	1685.42	102.878	299.721	1394.9	1196.61	1795.04	1871.09	379.568	159.713	0.734639	68.4729	793.781	940.407	1605.83	1162.87
TTF2	2250.57	2379.08	819.191	1073.09	2416.69	2159.1	205.756	1075.65	683.164	784.613	2394.55	2685.12	862.593	550.479	571.549	226.435	1511.28	861.002	969.629	1058.79
TTF1	766.964	805.273	473.311	647.947	906.167	863.955	280.438	510.438	752.723	665.457	899.697	678.355	578.945	593.069	585.507	622.358	459.774	854.774	453.556	466.585
TTC9C	349.8	356.15	635.328	697.964	379.259	362.735	751.39	685.402	601.184	465.517	371.538	350.414	498.783	795.372	436.375	465.073	684.507	471.76	400.845	391.214
TTC9B	0	0	0	0	0	1.57369	0	0	4.96847	0	0.870113	0.832337	0	0	0	0	0	0	77.2271	0
TTC9	985.285	1020.46	721.799	369.064	1020.52	914.313	473.239	723.438	655.837	413.007	765.699	934.715	165.804	195.915	0	103.048	37.1118	1.55697	50.2589	93.317
TTC8	321.394	324.658	290.358	475.919	311.224	271.461	108.212	351.449	603.669	544.281	267.125	339.594	76.7359	0	0	122.709	719.557	443.735	2311.91	2223.46
TTC7B	361.163	359.149	20.9349	0	335.832	258.872	0.762059	0	678.196	703.829	277.566	435.312	21.9245	1.06476	0	186.436	235.042	258.456	530.783	604.766
TTC7A	350.612	377.893	112.866	80.3302	388.668	313.951	42.6753	22.8214	750.238	649.3	367.188	412.007	5.48113	0	0.734639	49.4903	422.662	409.482	533.235	529.394
TTC6	4.05801	2.99915	0	0	3.61888	3.93422	0	0	1.24212	3.02939	8.70113	11.6527	0	0	0	0	14.4324	1.55697	1.22583	10.7673
TTC5	304.351	335.905	1751.25	547.913	385.773	420.175	302.537	527.174	429.772	433.203	348.915	329.606	677.605	205.498	1030.7	957.943	1010.27	474.874	664.398	597.588
TTC41P	13.7972	12.7464	0	0	10.8566	13.3764	0.762059	36.5142	16.1475	7.06859	12.1816	10.8204	0	2.12951	0	0	35.0501	62.2786	56.388	75.3714
TTC4	45.4497	45.7371	0	30.3133	57.9021	47.9975	15.2412	13.6928	67.0743	76.7447	47.8562	45.7786	5.48113	0	102.115	17.6267	37.1118	68.5065	61.2913	53.8367
TTC39C	1292.88	1210.91	1419.02	347.087	1501.83	1175.55	1367.9	1691.82	44.7162	49.4801	868.373	949.697	885.888	2293.48	2087.84	1905.72	612.345	745.786	1131.44	1362.07
TTC39B	478.034	443.875	331.317	229.623	573.954	478.401	274.341	355.253	175.138	205.999	427.225	494.408	94.5495	364.146	1058.61	628.459	670.075	694.407	804.142	631.684
TTC39A	151.77	165.703	0	0	129.556	95.2082	67.8233	0	12.4212	16.1568	111.374	153.982	140.454	0	0.734639	0	76.2854	214.861	663.172	716.028
TTC38	315.713	299.915	0.910213	0	310.5	265.953	3.8103	28.9071	780.049	692.722	313.241	361.234	124.696	1.06476	0	22.3723	8.24707	4.6709	394.716	299.691
TTC37	2519.21	2475.8	1530.98	1517.94	2478.21	2393.58	1783.98	625.306	1962.54	2423.52	2365.84	2338.04	500.153	856.063	1109.3	1269.8	1711.27	1592.78	4433.81	4172.35
TTC36	1.6232	0.749788	0	0	1.44755	3.93422	0	0	1.24212	2.0196	3.48045	0.832337	0	0	0	0	0	3.11393	26.9682	3.58912
TTC34	5.68121	2.24937	0.910213	0	2.8951	0.786845	0	0	13.6633	7.06859	3.48045	5.82636	10.2771	0	0	0	12.3706	0	36.7748	82.5496
TTC33	187.48	150.707	653.533	744.949	146.203	155.008	1509.64	1333.53	265.813	241.342	188.815	224.731	422.732	1275.58	708.926	469.819	218.547	158.81	224.326	129.208
TTC32	120.117	131.963	642.61	95.4869	114.357	135.337	804.734	383.399	65.8322	59.5781	101.803	124.851	286.389	1137.16	387.889	143.047	103.088	80.9622	230.455	183.045
TTC31	818.095	769.283	0	48.5013	822.933	769.534	156.984	382.638	874.45	854.289	756.128	788.224	219.245	163.972	0	0	470.083	692.85	676.656	793.194
TTC30B	52.7541	44.2375	0	0	61.5209	62.1607	54.8683	0	78.2533	82.8034	59.1677	47.4432	95.2347	1.06476	0	135.59	14.4324	12.4557	304.005	263.8
TTC30A	83.595	71.9797	96.4825	0	62.9685	77.1108	150.888	0	55.8952	79.7741	79.1803	72.4134	91.1238	0	0.734639	0	20.6177	9.34179	204.713	348.144
TTC3	2037.12	2085.91	2951.82	1597.51	1962.88	2115.82	1346.56	2527.85	10908.3	10363.6	1829.85	1837.8	2298.65	2381.86	1619.14	2187.74	4416.31	3582.58	14115.4	14893
TTC29	3.24641	2.24937	0	0	3.61888	1.57369	0	0	1.24212	0	1.74023	2.49701	0	0	0	0	0	0	7.35496	0
TTC28	398.497	393.639	566.152	386.494	404.591	365.883	418.37	380.356	1449.55	1476.32	361.097	381.211	448.768	224.663	47.0169	82.7098	1997.85	2201.55	5184.02	4866.84
TTC27	816.472	889.999	167.479	1360.31	898.93	921.395	813.117	1449.16	367.666	370.596	951.033	963.014	891.369	1176.55	0.734639	882.69	1727.76	2002.26	978.21	961.883
TTC26	191.538	210.691	117.417	597.172	254.045	239.201	366.55	508.917	227.307	259.518	231.45	223.899	56.1816	812.408	0	408.126	292.771	261.57	565.106	373.268
TTC25	11.3624	8.99746	0	6.82049	13.028	7.0816	0	12.9321	49.6847	47.4605	13.9218	15.8144	0	0	0	0	59.7913	108.988	78.4529	125.619
TTC24	2.43481	0	0	0	0	0	0	0	0	1.0098	1.74023	0.832337	0	0	0	0	0	4.6709	0	46.6585
TTC23L	28.4061	23.9932	0	0	28.2273	25.9659	0	0	3.72635	1.0098	32.1942	31.6288	0	0	0	0	2.06177	96.5319	61.2913	46.6585
TTC23	361.975	333.656	79.1885	207.646	314.843	364.309	160.032	169.639	633.479	514.997	362.837	411.175	116.474	10.6476	0	238.638	531.936	714.647	905.886	918.813
TTC22	2.43481	7.49788	0	0	2.8951	1.57369	0	0	0	0	30.454	64.09	0	0	0	0	4.12354	0	105.421	55.6313
TTC21B	842.443	866.755	0	316.016	948.146	883.626	246.145	0	463.309	490.762	864.022	833.17	111.678	0	0.734639	31.8636	754.607	1303.18	2044.68	2026.06
TTC21A	31.6525	41.2384	0	0	35.465	29.1132	0	0	103.096	114.107	44.3758	44.9462	0	0	0	0	148.447	144.798	316.263	260.211
TTC19	2167.79	2084.41	1663.87	1741.5	1924.52	2160.68	422.943	1274.19	896.808	860.348	1831.59	2068.36	2036.24	1705.74	39.6705	455.582	1123.66	1310.96	1596.03	1301.05
TTC17	2481.07	2481.05	332.228	450.91	2180.01	2045.01	515.152	502.831	2135.2	2262.96	2702.57	2752.54	581.685	503.629	0	649.476	1913.32	4085.48	3976.58	6664.99
TTC16	0	0	0	0	0.723776	0	0.762059	0	0	0	0.870113	0	0	0	0	0	0	0	0	0
TTC14	778.326	866.006	212.99	621.422	842.475	897.79	470.952	265.489	401.204	566.497	965.825	779.9	434.38	36.2017	202.76	461.684	222.671	213.304	744.077	1406.93
TTC13	133.103	151.457	161.108	281.156	128.108	147.927	82.3024	41.8392	187.56	165.607	153.14	112.366	100.031	96.8928	0	408.126	173.188	144.798	1072.6	1634.84
TTC12	168.002	153.707	0	58.3531	128.108	125.108	0	134.646	231.034	167.626	187.944	153.982	94.5495	94.7632	0	164.742	917.487	583.862	622.72	576.053
TTC1	1246.62	1322.63	7488.32	4903.93	1338.26	1371.47	4879.46	7190.26	980.03	847.221	1340.84	1258.49	3697.02	6068.04	4244.01	5626.98	1544.26	1201.98	757.561	1013.92
TTBK2	465.86	451.373	167.479	15.1566	436.437	394.209	240.811	371.228	407.414	420.076	477.692	544.349	80.1616	54.3025	2.20392	52.2021	1012.33	1447.98	947.564	766.276
TTBK1	5.68121	7.49788	0	0.757832	15.1993	15.7369	0	0	1.24212	3.02939	9.57124	10.8204	0	0	0	0	0	0	28.194	3.58912
TSTD2	482.903	445.374	0	0	427.028	490.991	76.2059	30.4285	267.055	475.615	479.432	429.486	102.771	72.4034	481.923	248.13	336.068	373.672	214.52	375.063
TSTD1	317.336	296.166	3984.91	2424.31	222.923	249.43	3791.24	2234.97	23.6002	13.1274	205.347	279.665	3882.7	5622.97	2061.4	2137.57	255.659	260.013	194.906	310.458
TSTA3	542.962	513.605	29.1268	384.221	658.636	601.149	83.0644	352.21	1218.52	1164.3	516.847	466.109	349.422	102.217	277.693	458.294	463.898	510.685	353.038	416.337
TST	144.465	112.468	0	0	104.224	118.814	136.409	58.5749	622.3	416.037	99.1929	130.677	231.578	3.19427	486.331	102.37	4.12354	3.11393	161.809	145.359
TSSK6	38.9569	14.246	0	57.5953	18.8182	25.179	0	0	42.232	33.3233	20.8827	31.6288	41.1085	0	0	0	0	17.1266	1.22583	7.17823
TSSK4	52.7541	52.4852	65.5353	0	57.9021	54.2923	0	0	37.2635	44.4311	51.3367	50.7726	39.7382	0	0	0	43.2971	32.6963	112.776	114.852
TSSK3	4.05801	6.7481	0	0	5.06643	10.229	0	0	3.72635	6.05879	7.83102	9.98805	0	0	0	0	4.12354	34.2532	210.842	154.332
TSSK2	0	0	0	0	0	0	0	0	0	0	0	0	0	0	0	0	0	0	0	0
TSSK1B	0	0	0	0	0	1.57369	0	0	0	1.0098	0	0	0	0	0	0	0	0	3.67748	7.17823
TSSC4	269.452	262.426	0.910213	8.33615	345.965	303.722	22.8618	163.553	1076.91	880.544	277.566	268.845	144.565	47.914	63.9136	53.558	94.8413	244.444	177.745	213.552
TSSC2	1064.82	1433.6	0	0	2285.68	1920.69	83.0644	0	157.749	217.107	2924.45	2448.74	4.79599	7.45329	0	0.67795	28.8647	14.0127	22.0649	32.302
TSR3	501.57	464.119	172.03	183.395	576.849	492.565	147.839	117.15	1643.32	1125.92	445.498	439.474	235.689	121.382	0.734639	270.502	309.265	331.634	145.873	186.634
TSR2	735.311	722.046	44.6004	811.638	883.73	862.382	675.184	1504.69	926.619	837.123	829.218	765.75	693.363	333.268	1874.06	1475.22	1905.07	1608.35	1064.02	1385.4
TSR1	2051.73	1947.95	689.031	286.461	2311.02	2266.11	196.611	489.899	1131.57	1293.55	2518.98	2050.05	309.684	146.936	921.237	834.556	1595.81	1613.02	753.883	757.303
TSPYL6	0	0.749788	0	0	0	0	0	0	0	0	0	0	0	0	0	14.2369	6.1853	51.3799	9.80661	5.38367
TSPYL5	0	0	0	0	0.723776	0	0	0	0	0	0	0.832337	0	0	0	0	839.139	1145.93	2606.11	2273.7
TSPYL4	701.224	650.067	1.82043	0	830.171	834.055	177.56	0	968.851	1122.9	860.542	655.05	9.59198	91.569	0.734639	118.641	894.807	586.976	2466.36	2702.6
TSPYL2	439.888	391.39	0	3.03133	408.21	397.356	31.2444	50.207	1974.97	1518.74	416.784	417.001	73.3102	2.12951	0	31.1857	1531.89	1016.7	3042.5	2715.17
TSPYL1	1332.65	1258.89	19848.1	18369.9	1464.2	1513.1	17890.1	23437.6	1430.92	1456.13	1345.19	1141.97	14858	17162.8	27861.2	17632.8	1544.26	907.711	2303.33	2140.91
TSPY8	0	0	0	0	0	0	0	0	0	0	0	0	0	0	0	0	0	0	0	0
TSPY4	0	0	0	0	0	0	0	0	0	0	0	0	0	0	0	0	0	0	0	0
TSPY3	0	0	0	0	0	0	0	0	0	0	0	0	0	0	0	0	0	0	0	0
TSPY26P	165.567	158.205	257.59	272.82	147.65	169.172	93.7333	80.6355	214.886	242.352	120.076	148.988	145.935	23.4246	0	6.7795	18.5559	45.152	809.046	405.57
TSPY2	0	0	0	0	0	0	0	0	0	0	0	0	0	0	0	0	0	17.1266	0	0
TSPY10	0	0	0	0	0	0	0	0	0	0	0	0	0	0	0	0	0	0	0	0
TSPOAP1	124.175	139.461	57.3434	1.51566	105.671	81.045	0.762059	2.28214	396.235	427.145	78.3102	154.815	0	1.06476	0	0	121.644	71.6204	388.587	529.394
TSPO2	7.30442	5.24852	0	0	2.8951	3.93422	0	0	1.24212	0	4.35056	8.32337	0	0	0	0	0	1.55697	53.9364	1.79456
TSPO	86.8414	88.475	0	0	10.8566	11.0158	0	109.543	3.72635	9.08818	53.0769	72.4134	0	0	0	176.267	0	4.6709	19.6132	28.7129
TSPEAR	14.6088	12.7464	20.9349	62.1422	33.2937	36.1948	0	0	1.24212	0	24.3632	26.6348	0	0	0	0	22.6794	1.55697	1.22583	7.17823
TSPAN9	942.27	971.726	351.342	74.2676	1047.3	1042.57	0	79.1141	6290.08	5432.71	1239.91	1050.41	335.034	143.742	169.702	172.877	725.742	590.09	728.141	775.249
TSPAN8	2.43481	1.49958	0	299.344	3.61888	3.93422	106.688	94.3284	0	0	0	0	95.9198	0	0	92.2011	24.7412	0	142.196	114.852
TSPAN7	187.48	179.199	0	0	181.668	172.319	167.653	367.424	13.6633	18.1764	122.686	175.623	0	0	0	72.5406	20.6177	18.6836	907.112	940.348
TSPAN6	1734.39	1555.81	23621.8	16247.9	1588.69	1835.71	14294.7	15174.7	2914.01	3086.95	1788.95	1375.02	9818.08	19672.4	14115.3	15205.1	1601.99	2768.28	2618.37	2474.69
TSPAN5	747.486	804.523	0	0.757832	599.286	533.481	0	57.8142	2550.07	2254.88	587.326	630.912	0	1.06476	0	1.3559	76.2854	9.34179	703.624	870.36
TSPAN4	546.208	481.364	0.910213	0	589.877	513.023	0	0	1321.61	1008.79	495.094	483.588	0	0	0	11.5251	523.689	340.975	180.197	253.033
TSPAN33	486.15	470.867	348.611	166.723	384.325	373.751	0.762059	0	42.232	41.4017	411.563	456.121	151.416	1.06476	0	44.0667	28.8647	6.22786	44.1298	3.58912
TSPAN32	4.05801	2.24937	0	0	2.17133	1.57369	0	0	6.21058	6.05879	4.35056	6.6587	0	0	0	0	2.06177	4.6709	25.7424	44.8639
TSPAN31	577.049	524.102	1068.59	525.178	481.311	570.462	1953.92	1612.71	593.732	576.595	602.988	519.379	514.541	1066.89	348.953	646.086	156.694	70.0634	174.067	270.978
TSPAN3	2840.61	2829.7	265.782	1186.77	2584.6	2888.51	1390.76	836.023	4510.12	4359.3	2888.78	2546.95	163.064	556.867	0.734639	387.787	482.454	576.077	3253.34	3303.78
TSPAN2	388.757	310.412	0	0	256.217	319.459	0	0	94.4008	64.6271	266.255	327.941	0	0	0	0	12.3706	20.2405	46.5814	69.9877
TSPAN19	6.49282	8.99746	0	0	12.3042	30.6869	0	0	11.179	2.0196	4.35056	4.99402	0	0	0	0	0	1.55697	3.67748	8.97279
TSPAN18	758.036	734.793	237.565	222.803	573.954	564.954	76.968	94.3284	2320.27	2234.68	879.684	1115.33	655.681	117.123	145.458	326.094	4474.04	2691.99	780.852	717.823
TSPAN17	793.747	816.52	0	0	886.625	782.91	80.7783	2.28214	1136.54	1175.41	917.969	809.032	22.6097	18.1008	0	64.4052	125.768	200.849	1005.18	680.137
TSPAN16	0	0	0	0	1.44755	0.786845	0	0	0	1.0098	0	0	0	0	0	0	2.06177	0	0	0
TSPAN15	109.566	80.2274	0	56.8374	83.958	91.274	140.981	0	1170.07	828.034	83.5308	92.3895	72.625	0	0	223.045	107.212	123	6.12913	23.3292
TSPAN14	1322.91	1236.4	1071.32	1438.37	1369.38	1435.2	579.927	1039.13	2614.66	2708.28	1467.01	1212.72	1000.99	942.309	1620.61	1176.24	1389.63	1370.13	4908.21	4233.36
TSPAN13	1100.53	1164.42	3448.8	5572.34	1119.68	1166.1	4046.53	3659.03	3195.97	2775.94	1217.29	1048.75	3330.47	2666.15	4813.35	4826.32	397.921	263.127	589.623	577.848
TSPAN12	499.947	482.864	133.801	1203.44	587.706	634.197	371.885	473.163	864.513	728.064	422.005	426.157	421.362	436.55	0	456.938	26.803	12.4557	77.2271	44.8639
TSPAN11	146.088	161.205	88.2906	93.9712	130.28	158.156	304.824	252.557	711.733	1379.38	127.036	218.072	82.9021	2.12951	16.1621	86.0996	0	0	118.905	73.5769
TSPAN10	7.30442	15.7456	176.581	0	14.4755	16.5237	54.8683	93.5677	40.9898	24.2352	14.7919	7.49104	0	0	0	0	6.1853	15.5697	51.4847	14.3565
TSPAN1	2.43481	2.99915	0	0	1.44755	3.93422	0	0	3.72635	5.04899	0.870113	0.832337	109.623	0	0	121.353	6.1853	0	6.12913	44.8639
TSNAXIP1	1.6232	3.74894	0	0	5.06643	3.93422	0	0	47.2004	64.6271	5.22068	1.66467	14.388	0	0	0	41.2354	140.127	111.55	244.06
TSNAX-DISC1	0	0	0	0	0	0.786845	0	0	0	0	0	0	0	0	0	0	0	0	0	0
TSNAX	824.588	772.282	2260.97	2024.17	846.094	936.345	2068.23	2686.84	766.386	720.996	858.802	707.487	1908.12	3437.03	3218.45	1600.64	1575.19	1373.24	581.042	786.016
TSNARE1	164.755	182.199	0	0	170.087	149.5	0	15.975	116.759	123.195	179.243	185.611	0	0	0	0	179.374	118.329	110.324	251.238
TSN	2751.33	2671.5	4793.18	3822.51	2843.72	2982.14	2724.36	3699.35	1731.51	1654.05	2661.68	2543.62	4368.46	4301.61	5024.19	5245.3	4284.35	4097.93	1755.38	1586.39
TSLP	25.9713	23.9932	0	0	43.4266	29.1132	0	0	121.727	127.235	25.2333	23.3054	0	0	0	0	0	0	8.58079	0
TSKU	536.469	534.599	31.8574	0.757832	682.521	663.31	214.901	0	1938.94	2079.17	562.963	484.42	258.298	48.9788	154.274	181.013	527.813	554.28	1468.54	1096.47
TSKS	3.24641	8.24767	0	0	1.44755	0.786845	0	0	1.24212	1.0098	2.61034	2.49701	0.685142	0	0	23.0503	28.8647	40.4811	0	1.79456
TSIX	0.811602	2.99915	0.910213	0	4.34266	4.72107	0.762059	239.624	2.48423	0	4.35056	0.832337	0	47.914	0	0	2.06177	4.6709	15.9357	1.79456
TSHZ3	506.44	623.074	327.677	815.428	633.304	512.236	117.357	193.982	977.546	1090.58	403.732	481.923	1193.52	89.4395	0	97.6247	68.0383	160.367	1575.19	2307.8
TSHZ2	9.73922	16.4953	88.2906	0	10.8566	7.86845	0.762059	0	33.5371	27.2646	25.2333	19.9761	0	0	0	1.3559	430.909	302.051	2145.2	2483.67
TSHZ1	56.0005	60.7329	0.910213	0	29.6748	31.4738	0.762059	0	1973.72	2106.44	17.4023	34.9582	0.685142	0	0	0	177.312	43.595	811.497	644.246
TSHR	1.6232	1.49958	0	0	0	0	0	0	3.72635	0	1.74023	0.832337	0.685142	0	0	0	2.06177	21.7975	25.7424	55.6313
TSHB	0	0.749788	0	0	1.44755	0	0	0	0	0	0	0	0	0	0	0	0	0	0	0
TSGA13	0	0	0	0	0	0	0	0	0	1.0098	0.870113	0	0	0	0	0	0	0	2.45165	8.97279
TSGA10IP	9.73922	5.99831	0	4.54699	4.34266	5.50791	0	0	2.48423	1.0098	14.7919	20.8084	0	198.045	0	122.031	0	0	1.22583	0
TSGA10	107.131	94.4733	182.043	276.609	68.7587	71.6029	244.621	257.882	12.4212	19.1862	73.9596	70.7487	302.833	126.706	569.345	269.146	212.362	230.431	506.266	308.664
TSG101	1072.13	998.718	8352.11	8346.76	1106.65	1029.98	7147.35	10046	1661.95	1567.21	983.228	989.649	4715.14	7972.89	4576.06	8913.68	3566.86	3386.4	1713.71	1697.65
TSFM	631.426	654.565	1262.46	1233.75	727.395	739.634	1724.54	1729.1	566.405	543.271	640.403	643.397	950.291	1928.27	959.438	1582.33	542.245	695.964	373.877	389.419
TSEN54	603.832	579.586	324.036	136.41	687.587	501.22	515.152	308.089	409.898	363.527	592.547	591.792	237.059	0	244.635	246.774	443.28	449.963	275.811	202.785
TSEN34	225.625	229.435	153.826	104.581	253.322	268.314	225.569	247.232	1002.39	798.75	240.151	216.408	236.374	349.24	61.7096	382.364	723.68	1153.71	897.305	586.82
TSEN2	651.716	698.053	243.937	738.129	626.79	675.113	317.779	365.142	244.697	231.244	624.741	565.989	400.808	1001.93	0	341.009	511.318	1019.81	502.589	827.291
TSEN15	1048.59	952.231	448.735	560.796	891.692	1034.7	1049.36	1777.02	678.196	602.85	837.919	1067.89	664.587	808.149	1775.62	270.502	410.292	250.671	605.558	601.177
TSC22D4	280.003	319.41	59.1638	37.8916	356.098	299.001	0	0	1760.08	1513.69	351.526	346.252	80.8467	0	0	52.2021	39.1736	129.228	269.682	310.458
TSC22D3	225.625	191.196	73.7272	694.932	238.846	202.219	0.762059	169.639	873.208	689.692	130.517	192.27	3.42571	0	0	0	22.6794	28.0254	2569.33	1898.64
TSC22D2	708.529	775.281	842.857	258.421	831.618	716.815	707.191	655.734	1201.13	1469.26	676.948	784.894	483.025	1366.08	517.92	632.527	1189.64	1068.08	1793.38	2198.33
TSC22D1	1891.84	1758.25	5954.61	5020.64	1844.18	1790.86	8343.02	6622.76	1685.55	1981.22	1708.9	1985.12	5714.08	7926.04	6228.27	7575.41	2032.9	2290.3	4576.01	3824.2
TSC2	1210.91	1135.93	53.7025	52.2904	1283.25	1018.18	165.367	3.80356	3548.73	3618.11	1120.71	1169.43	470.692	136.289	263.735	56.2698	1321.59	1992.92	2082.68	2377.79
TSC1	1242.56	1190.66	275.794	665.377	1215.94	1103.16	723.194	1213.34	3675.42	3930.13	1183.35	1218.54	535.781	850.74	154.274	643.374	1711.27	2326.11	3303.6	3328.9
TSBP1	0	0	0	0	0	0	0	0	0	0	0	0	0	0	0	0	0	1.55697	0	0
TSACC	30.0293	29.9915	0.910213	20.4615	28.2273	40.1291	83.8265	0	7.4527	13.1274	46.116	25.8025	117.159	38.3312	0	54.236	185.559	197.735	109.099	73.5769
TRY2P	0	0	0	0	0	0	0	0	0	0	0.870113	0.832337	0	0	0	0	0	0	0	0
TRUB2	600.586	572.838	550.679	2066.61	716.538	669.605	529.631	2103.37	801.165	728.064	658.676	552.672	615.942	618.623	935.93	1565.39	482.454	244.444	437.62	418.132
TRUB1	973.111	987.471	1639.29	1466.41	953.213	965.458	1958.49	2165.75	715.459	789.662	845.75	930.553	1331.23	2908.91	1827.78	1597.93	1418.5	610.33	582.268	703.467
TRRAP	2588.2	2841.7	383.199	147.019	3244.69	3022.27	285.772	247.992	4190.9	4545.1	3189.83	2938.15	489.191	201.239	351.892	204.063	5127.62	5591.06	6165.91	6996.98
TRPV6	58.4353	59.9831	0	0	39.8077	19.6711	68.5853	67.7034	11.179	7.06859	61.778	49.9402	0	76.6624	0	0	8.24707	0	34.3231	19.7401
TRPV5	0.811602	0	0	0	0.723776	0.786845	0	0	0	3.02939	0.870113	0.832337	0	0	0	0	0	0	22.0649	12.5619
TRPV4	130.668	140.96	122.879	0	117.975	110.945	0	0	406.172	395.841	132.257	211.414	79.4764	0	0	79.998	0	10.8988	15.9357	10.7673
TRPV3	29.2177	23.9932	60.074	0	23.1608	18.0974	0	0	64.5901	43.4213	33.9344	35.7905	79.4764	0	0	170.165	641.21	446.849	399.619	317.637
TRPV2	8.92762	8.99746	0	0	13.028	7.0816	16.0032	1.52143	176.381	77.7545	24.3632	20.8084	34.9422	1.06476	0	0	80.4089	12.4557	47.8072	73.5769
TRPV1	4.05801	1.49958	0	0	2.8951	0.786845	0	0	4.96847	3.02939	3.48045	4.16169	0	0	0	0	0	3.11393	25.7424	8.97279
TRPT1	265.394	256.428	263.962	409.987	243.189	240.774	441.232	295.917	512.994	377.665	194.035	237.216	337.775	481.269	271.082	350.5	193.806	252.228	225.552	269.184
TRPS1	299.481	298.416	493.335	375.127	241.017	228.972	323.113	80.6355	321.708	413.007	239.281	280.498	282.963	449.327	197.618	98.3027	284.524	144.798	2748.3	3694.99
TRPM8	3.24641	4.49873	0	0	5.79021	1.57369	0	0	2.48423	1.0098	5.22068	3.32935	0.685142	0	0	0	0	15.5697	0	0
TRPM7	1637	1869.22	676.288	448.637	1748.64	1727.91	1678.82	1546.53	1204.85	1268.31	2123.08	1747.91	514.541	1557.74	436.375	1138.96	1575.19	1662.84	1356.99	1690.47
TRPM6	159.886	183.698	279.435	0	115.08	145.566	314.73	166.596	9.93693	11.1078	170.542	196.432	517.967	2108.22	431.968	482.022	637.086	1787.4	56.388	16.151
TRPM5	0	1.49958	0	0	2.8951	0	1.52412	0	2.48423	2.0196	0	0	0	0	0	0	0	0	1.22583	21.5347
TRPM4	94.9574	104.97	0	0	102.052	72.3897	9.90677	0	587.521	420.076	93.9722	138.168	67.829	75.5976	213.045	290.84	121.644	260.013	317.489	220.731
TRPM3	96.5806	83.2265	0	0.757832	117.252	103.077	0	0	7.4527	9.08818	87.0113	79.9044	0.685142	1.06476	0	0	2.06177	3.11393	297.876	762.687
TRPM2	1.6232	4.49873	0	0	19.5419	2.36053	0	0	0	0	2.61034	9.98805	0	0	0	0	0	0	25.7424	1.79456
TRPM1	1.6232	3.74894	121.058	0.757832	3.61888	3.93422	39.6271	0	1.24212	2.0196	3.48045	4.16169	0.685142	202.304	0	136.946	0	0	7.35496	0
TRPC7	0	1.49958	0	0	0	1.57369	0	0	17.3896	14.1372	0.870113	0.832337	0	0	0	0	0	0	0	25.1238
TRPC6	18.6668	18.7447	531.564	1819.56	19.5419	13.3764	1228.44	1602.82	23.6002	21.2058	10.4414	11.6527	2131.48	2350.98	1101.96	811.506	90.7178	60.7216	519.75	436.077
TRPC5OS	3.24641	0.749788	0	0	0	0.786845	0	0	1.24212	0	1.74023	0	8.2217	0	0	16.2708	28.8647	71.6204	1231.96	683.726
TRPC5	25.9713	25.4928	0.910213	0	16.6468	22.0316	729.291	670.949	7.4527	6.05879	21.7528	30.7965	169.915	242.764	0	28.4739	336.068	655.482	935.306	960.088
TRPC4AP	2027.38	2111.4	0	102.307	2100.4	2000.95	101.354	283.746	3817.02	3608.01	1865.52	2029.24	478.914	298.132	25.7124	55.5919	1731.88	1197.31	1653.64	1570.24
TRPC4	64.9282	60.7329	0	0	108.566	186.482	0	0	63.3479	45.4409	46.9861	32.4612	0	0	0	0	0	0	18.3874	16.151
TRPC3	6.49282	10.497	0	0	12.3042	1.57369	0	0	11.179	29.2841	11.3115	9.15571	0	1.06476	0	0	0	3.11393	24.5165	21.5347
TRPC2	4.86961	0	0	0	0.723776	1.57369	0	0	0	0	0.870113	4.99402	0	0	0	0	32.9883	1.55697	0	0
TRPC1	447.193	434.127	0	750.254	364.783	377.685	923.616	980.559	568.889	599.82	346.305	388.702	532.355	859.258	591.384	293.552	292.771	200.849	230.455	281.746
TRPA1	40.5801	30.7413	0	0	21.7133	22.0316	28.1962	0	980.03	1107.75	49.5964	28.2995	30.1462	0	0	37.2872	30.9265	107.431	14.7099	19.7401
TROAP	1240.13	1213.91	1462.71	1239.06	1442.49	1330.55	1170.52	1099.23	3089.14	2631.53	1165.08	1082.87	1310.68	2392.51	1082.12	1065.74	540.183	772.255	767.367	656.808
TRO	865.979	830.766	219.361	1120.83	835.237	839.563	213.377	602.484	3320.18	3671.63	893.606	843.158	665.958	429.096	11.7542	337.619	1964.86	1538.28	4918.02	4741.22
TRNT1	670.383	663.563	2517.65	4703.11	640.542	707.373	1875.43	3242.92	340.34	345.351	775.271	652.553	1145.56	2711.93	3238.29	2238.59	247.412	389.241	277.037	315.842
TRNP1	529.976	526.351	155.646	120.495	505.196	454.009	3.04824	244.949	163.959	120.166	595.157	697.499	414.511	142.677	269.612	98.3027	940.166	474.874	327.296	357.117
TRNAU1AP	298.67	249.68	1997.01	447.121	250.426	264.38	1322.93	1653.03	676.953	552.36	261.034	236.384	1595.01	658.019	789.737	2305.71	758.731	544.938	805.368	703.467
TRMU	808.356	869.755	112.866	1351.97	1045.86	906.445	531.917	400.135	1609.78	1544.99	1040.66	807.367	884.518	160.778	372.462	711.169	315.45	499.786	652.14	671.165
TRMT9B	21.1017	32.2409	1625.64	979.877	21.7133	16.5237	2122.33	1770.18	32.295	32.3135	25.2333	30.7965	2733.72	1236.18	791.94	1130.14	4.12354	7.78483	23.2907	57.4258
TRMT61B	461.802	419.882	608.022	750.254	455.979	441.42	650.036	403.938	201.223	229.224	464.64	448.63	620.053	494.047	833.08	200.673	98.9649	110.545	110.324	222.525
TRMT61A	248.35	257.177	0	0	337.28	311.59	0.762059	0.760713	402.446	382.714	315.851	267.18	0	2.12951	0	21.0164	169.065	171.266	110.324	93.317
TRMT6	598.151	569.839	1940.57	2530.4	693.377	738.06	1499.73	1011.75	469.52	500.86	673.467	538.522	490.561	1995.35	2718.16	1531.49	1276.23	1790.51	373.877	418.132
TRMT5	787.254	817.269	561.601	684.323	865.636	792.352	1154.52	940.241	519.205	518.026	821.387	809.032	434.38	902.913	1021.88	263.722	843.263	962.205	1000.27	760.892
TRMT44	243.481	226.436	135.622	0	246.084	221.103	93.7333	198.546	286.929	268.606	221.009	213.078	354.903	1126.51	202.026	274.57	470.083	319.178	380.006	660.397
TRMT2B	377.395	362.898	0	164.45	357.545	373.751	0	92.0462	141.601	112.088	292.358	350.414	119.9	51.1083	0	0	142.262	205.519	240.262	213.552
TRMT2A	313.278	299.166	6.37149	0	335.108	276.969	92.9712	34.9928	830.976	819.956	258.424	229.725	89.0684	3.19427	0	55.5919	253.597	397.026	232.907	244.06
TRMT1L	843.255	738.542	664.455	0	592.772	697.144	601.265	290.592	474.488	442.292	682.169	796.547	763.933	497.241	2.20392	294.908	1022.64	1245.57	528.331	479.147
TRMT13	537.281	549.595	888.367	1103.4	529.08	612.952	580.689	282.985	383.814	438.252	566.444	463.612	628.275	492.982	376.135	176.945	665.951	582.305	585.945	619.122
TRMT12	127.422	133.462	0	309.953	170.087	150.287	19.8135	0.760713	91.9166	83.8132	309.76	271.342	18.4988	1.06476	0.734639	0	237.103	112.102	264.779	213.552
TRMT112	2274.92	2048.42	20763.8	13797.9	2123.56	2288.93	16178.5	14698.5	2461.87	1802.49	1999.52	1991.78	14351	27220.5	10959.3	10923.1	1604.06	1608.35	1088.53	1044.43
TRMT11	637.108	632.821	2074.37	2911.59	568.888	540.562	2531.56	3187.39	349.035	344.341	507.276	646.726	2261.65	4555.02	2391.25	2990.44	457.712	591.647	784.529	771.66
TRMT10C	1064.01	1030.21	2581.36	3246.55	1132.71	1140.92	2235.12	2282.9	946.493	878.524	1348.68	1062.89	1533.35	3901.26	2533.03	2395.87	435.033	681.951	362.845	328.404
TRMT10B	189.915	207.691	0.910213	615.36	195.419	164.451	51.058	50.207	182.591	190.852	230.58	221.402	106.197	3.19427	0	8.13539	51.5442	214.861	375.103	204.58
TRMT10A	111.189	123.715	489.694	556.249	117.975	113.306	1070.69	776.688	186.317	188.832	140.958	100.713	517.967	1058.37	1093.14	766.761	230.918	565.178	243.939	186.634
TRMT1	1098.1	1108.19	34.5881	3.03133	1118.96	1002.44	70.1094	3.80356	1139.02	1010.81	1141.59	1027.94	102.771	42.5902	41.8744	4.0677	886.56	549.609	389.813	561.696
TRMO	86.0298	72.7295	156.557	1152.66	97.7097	98.3556	448.853	25.1035	144.086	163.587	90.4918	61.593	513.171	410.996	520.124	223.723	235.042	193.064	169.164	220.731
TRIT1	751.544	662.063	385.02	1023.07	697.72	691.636	226.332	863.409	464.552	464.507	750.037	713.313	1013.32	150.131	0	584.393	1420.56	615.001	486.653	644.246
TRIR	1212.53	1153.17	1283.4	1217.84	1386.75	1243.21	945.715	679.316	5257.88	4387.57	1156.38	1067.89	1447.02	1687.64	882.301	829.81	1420.56	1709.55	1798.29	585.026
TRIQK	323.829	299.915	801.897	297.07	239.57	264.38	571.544	841.348	339.098	341.312	261.034	365.396	369.976	1920.82	1383.32	803.37	158.756	280.254	500.137	387.624
TRIP6	981.227	930.487	366.816	265.999	1014.01	959.95	180.608	0.760713	2275.56	2016.57	926.67	962.182	272.686	37.2664	202.026	271.858	1342.21	719.318	502.589	689.11
TRIP4	318.96	265.425	772.77	1284.53	282.996	308.443	1696.34	1133.46	675.711	674.545	321.942	268.845	764.618	799.631	1085.8	1433.86	482.454	481.102	459.685	409.159
TRIP13	1313.17	1332.37	731.811	1360.31	1333.92	1311.67	1191.86	1527.51	971.335	1146.12	1293.86	1228.53	732.416	764.494	677.337	1747.75	690.692	826.749	246.391	229.703
TRIP12	3703.34	4015.87	2082.57	4559.88	4223.96	4383.51	3803.44	3470.37	3608.35	4000.82	4021.66	3833.75	3451.74	3474.3	5988.04	3325.34	10143.9	11094.9	11287.4	11000.6
TRIP11	1038.85	1152.42	952.992	969.267	970.583	1025.26	689.663	508.156	1194.92	1288.5	1131.15	985.488	657.736	1158.45	15.4274	573.545	3370.99	3222.92	2213.84	3307.37
TRIP10	1141.11	1088.69	0	3.03133	1189.16	1004.01	29.7203	66.182	2105.39	1943.86	1122.45	1330.91	193.21	0	81.5449	55.5919	1461.79	228.874	366.522	520.422
TRIOBP	187.48	177.7	145.634	193.247	164.297	167.598	99.0677	77.5927	1317.89	1004.75	141.828	177.288	261.724	266.189	244.635	134.234	101.027	256.899	795.561	513.243
TRIO	1268.53	1368.36	6.37149	0.757832	1386.03	1170.82	8.38265	3.80356	2078.06	2585.08	1334.75	1346.72	206.228	266.189	0	221.012	1787.55	1860.57	5719.71	6300.69
TRIML2	2781.36	3780.43	1622	2242.43	3272.19	3786.3	1830.47	1652.27	40.9898	29.2841	3060.19	2916.51	5177.62	2387.18	2896.68	3953.8	2775.14	2540.97	2.45165	8.97279
TRIML1	0	0	0	0	0	0	0	0	1.24212	0	0.870113	0	0	0	0	0	0	0	0	0
TRIM9	163.132	137.961	0	0	127.385	104.65	44.9615	0.760713	154.022	195.901	143.569	176.456	0	0	0	0	2.06177	6.22786	57.6138	48.4531
TRIM8	656.586	546.596	339.509	127.316	589.154	579.118	48.0097	97.3712	3787.21	3624.17	497.705	619.259	403.548	108.605	0	195.927	657.704	1191.08	1692.87	1514.61
TRIM77	0	0.749788	0	0	1.44755	0.786845	0	0	0	0	0	0	0	0	0	0	6.1853	29.5823	0	0
TRIM74	69.7978	77.2282	0	0	81.7867	55.0791	12.955	15.975	95.643	105.019	75.6998	81.5691	28.0908	12.7771	22.7738	21.6944	24.7412	14.0127	41.6781	26.9184
TRIM73	1.6232	1.49958	0	0	2.8951	1.57369	0	0	2.48423	4.03919	0.870113	2.49701	0.685142	0	0	0	2.06177	0	6.12913	8.97279
TRIM72	7.30442	6.7481	0	0	10.1329	9.44213	0	0	0	0	15.662	9.15571	0	0	0	0	0	0	9.80661	5.38367
TRIM71	10574.4	10836.7	253.039	309.196	8749	9716.74	99.8297	254.839	609.879	621.026	11390.6	12838	738.583	671.861	1250.36	274.57	8572.83	11982.4	42.9039	96.9061
TRIM7	2.43481	4.49873	0	0	4.34266	2.36053	0	0	7.4527	2.0196	3.48045	4.99402	0	0	0	0	0	0	9.80661	3.58912
TRIM69	182.61	149.958	128.34	47.7434	144.755	125.895	49.5338	80.6355	917.924	867.417	100.933	143.994	110.993	128.835	0	0	117.521	18.6836	556.525	581.437
TRIM68	202.901	208.441	13.6532	90.182	196.867	219.53	0	0	303.076	345.351	145.309	159.809	0	0	0	111.862	447.404	348.76	478.072	565.286
TRIM67	0	0	0	0	1.44755	0.786845	0	0	0	4.03919	1.74023	0	0.685142	0	0	0	6.1853	0	127.486	421.721
TRIM66	107.131	91.4742	14.5634	0	101.329	98.3556	92.9712	79.8748	156.507	236.293	107.024	68.2517	0	0	0	0	999.957	1177.07	242.714	703.467
TRIM65	1270.97	1240.9	0	0	1439.59	1183.41	6.85853	0.760713	1035.93	1070.39	1248.61	1216.88	0	0	0	0	70.1001	158.81	196.132	93.317
TRIM64C	0	0	0	0	0	0	0	0	0	0	0	0	0	0	0	0	0	0	0	0
TRIM64B	0	0	0	0	0	0	0	0	0	0	0	0	0	0	0	0	0	0	0	0
TRIM64	0	0	0	0	0	0	0	0	0	0	0	0	0	0	0	0	2.06177	0	0	0
TRIM63	0.811602	0	0	0	0	0	0	0	24.8423	9.08818	0	0	0	0	0	0	0	0	0	0
TRIM62	151.77	157.456	0	0	278.654	196.711	0.762059	0	150.296	196.911	141.828	173.959	0	0	0	0	0	7.78483	243.939	163.305
TRIM61	0.811602	0.749788	0	0	0	0.786845	0	0	1.24212	1.0098	28.7137	20.8084	50.7005	296.002	146.928	349.144	167.003	24.9114	98.0661	122.03
TRIM60	0	0	0	0	0	0	0	0	0	0	0	0.832337	0.685142	0	0	0	45.3589	71.6204	0	0
TRIM6-TRIM34	0	0.749788	0	0	0	0	0	0	0	0	0	0	0	0	0	0	0	0	0	0
TRIM6	517.802	590.083	14.5634	10.6097	408.21	379.259	509.817	592.595	72.0428	53.5193	625.611	613.433	859.168	198.045	173.375	305.077	962.846	1102.33	170.39	231.498
TRIM59-IFT80	0	0	0	0	0	0	0	0	0	0	0	0	0	0	0	0	0	0	0	0
TRIM59	1031.55	1042.21	12583.7	7141.81	1178.31	1266.82	7923.13	5493.11	525.415	582.654	1311.26	971.338	6273.84	12677	6472.17	5330.72	855.634	895.255	518.525	489.914
TRIM58	61.6818	62.9822	0	0	84.6818	75.5371	0	0	74.527	85.8328	70.4792	72.4134	0	87.31	0	0	47.4207	87.1901	50.2589	75.3714
TRIM56	287.307	334.406	6.37149	0	335.832	336.769	0	0	342.824	307.988	298.449	288.821	24.6651	97.9575	0	0	24.7412	1.55697	579.816	450.434
TRIM55	0.811602	0	0	0.757832	0	2.36053	0	0	7.4527	2.0196	2.61034	0.832337	0	0	0	0	2.06177	0	13.4841	14.3565
TRIM54	24.3481	14.246	0	0	18.0944	14.95	0	0	0	2.0196	19.1425	15.8144	0	0	0	0	0	0	12.2583	75.3714
TRIM53AP	0	0	0	0	0	0	0	0	1.24212	0	0	0	0	0	0	0	0	0	0	0
TRIM52	190.726	202.443	0	0	157.059	190.416	22.8618	0	130.422	128.244	232.32	193.935	6.16627	0	0	43.3888	336.068	292.709	463.362	466.585
TRIM51	0	0	0	0	0	0	0	0	1.24212	0	0	0	0	0	0	0	0	0	0	0
TRIM50	0	1.49958	0	0	0	0.786845	0	0	1.24212	2.0196	1.74023	2.49701	0	0	0	0	0	9.34179	67.4205	41.2748
TRIM5	504.816	574.338	3422.4	2714.56	553.689	606.657	1521.07	1022.4	1955.09	1767.15	569.924	620.924	1352.47	4647.66	2145.14	2124.69	216.486	166.595	1154.73	1222.09
TRIM49D2	0	0	0	0	0	0	0	0	0	0	0	0	0	0	0	0	0	0	0	0
TRIM49D1	0	0	0	0	0	0	0	0	0	0	0	0	0	0	0	0	0	0	0	0
TRIM49C	0	0	0	0	0	0	0	0	0	0	0	0	0	0	0	0	0	0	0	0
TRIM49B	0	0	0	0	0	0	0	0	0	0	0	0	0	0	0	0	0	0	0	0
TRIM49	0	0	0	0	0	0	0	0	1.24212	0	0	0	0	0	0	0	0	0	0	0
TRIM48	0	0	0	0	0	0	0	0	0	0	0	0	0	0	0	0	0	0	0	0
TRIM47	56.8121	51.7354	0	0	36.1888	15.7369	0	0	135.391	185.803	52.2068	63.2576	0	0	0	0	0	32.6963	256.198	84.3442
TRIM46	193.973	203.942	0	0.757832	179.496	152.648	3.04824	15.2143	64.5901	53.5193	194.905	196.432	18.4988	0	0	12.2031	59.7913	18.6836	79.6787	197.401
TRIM45	387.946	359.898	1784.93	1461.1	334.384	340.704	894.657	463.274	149.054	170.656	348.045	344.588	472.063	1472.56	1308.39	907.774	63.9148	49.8229	1186.6	809.345
TRIM44	964.995	973.975	405.045	0	905.444	841.924	76.968	452.624	1030.96	1366.26	1128.54	1124.49	430.954	333.268	1021.88	408.804	1171.08	1197.31	2037.32	2770.8
TRIM43B	0	0	0	0	0.723776	0	0	0	0	0	0.870113	0	0	0	0	0	0	0	0	0
TRIM43	0	0	0	0	0	0	0	0	0	0	0	0	0	0	0	0	0	0	0	0
TRIM42	0	0	0	0	0	0	0	0	0	0	0	0	0	0	0	0	0	0	0	0
TRIM41	472.352	455.122	139.263	175.817	450.189	535.841	22.8618	0.760713	1237.15	1170.36	562.963	508.558	119.215	52.173	0	27.7959	789.657	965.319	840.917	884.717
TRIM40	0	0	0	0	0	0	0	0	0	0	0	0	0	0	0	0	0	0	0	0
TRIM4	142.842	112.468	377.738	0	127.385	125.108	125.74	25.8642	234.76	274.665	142.699	147.324	45.2193	117.123	0	0	189.683	141.684	973.306	1173.64
TRIM39-RPP21	0	0	0	0	0	0	0	0	1.24212	0	0	0	0	0	0	0	0	0	0	0
TRIM39	0	0	0	0	0.723776	0	0	0	0	0	0.870113	0	0	0	0	0.67795	0	0	0	0
TRIM38	60.0586	43.4877	1391.71	962.447	93.3671	113.306	406.94	498.267	929.103	854.289	66.1286	78.2397	1435.37	782.595	2064.33	1708.43	305.142	836.09	698.721	615.533
TRIM37	1811.5	1926.96	532.474	367.549	1784.11	1921.47	310.158	710.506	1066.98	1062.31	1814.19	2068.36	402.178	308.779	860.997	827.776	1665.91	2073.88	1201.31	1498.46
TRIM36	329.51	327.658	149.275	578.226	432.818	380.833	480.859	600.202	38.5056	56.5487	355.006	367.061	464.526	268.318	0	758.626	301.018	308.279	120.131	118.441
TRIM35	460.178	497.11	1283.4	1088.25	539.213	516.17	742.246	1018.59	366.424	341.312	475.082	461.947	984.548	2705.54	854.385	1117.94	270.092	415.71	259.875	236.882
TRIM34	0	2.24937	0	0	0.723776	0	0	0	1.24212	3.02939	2.61034	0.832337	0	0	0	0	4.12354	0	11.0324	3.58912
TRIM33	2907.16	2989.41	1179.64	1486.87	2832.86	2894.8	1649.86	1945.14	1661.95	1823.7	2925.32	3030.54	2051.31	820.927	2346.44	1394.54	5098.75	4328.36	5572.61	7027.49
TRIM32	364.409	361.398	224.822	165.207	339.451	354.867	297.965	482.292	496.847	526.105	373.278	385.372	2.74057	50.0435	700.111	0	519.565	661.71	1956.42	2234.22
TRIM31	0	0	0	0	0	0	0	0	0	0	0	0	0	0	0	0	0	0	0	0
TRIM3	115.247	136.461	0	0.757832	142.584	98.3556	198.135	0	655.837	680.604	113.115	126.515	0	1.06476	0	0	377.303	185.279	213.294	315.842
TRIM29	1.6232	5.24852	0	0	2.8951	3.93422	0	0	1.24212	0	2.61034	6.6587	0	0	0	0	0	0	0	0
TRIM28	13792.4	13265.3	2986.41	2074.19	16185.8	14629.8	1526.4	1808.21	19601.8	16565.7	13761.7	14055.7	7600.96	3061.17	4028.76	2763.32	7071.86	6940.95	3524.25	3702.17
TRIM27	0	0	0	0	1.44755	0	0	0	0	0	0	0	0	0	1.46928	0	0	0	0	0
TRIM26	1.6232	0.749788	0	0	2.17133	0	0	0	2.48423	32.3135	6.9609	0.832337	0	0	0	0	0	0	0	0
TRIM25	926.038	1016.71	342.24	109.886	1066.85	1035.49	0.762059	0	421.077	389.782	745.687	970.505	142.509	0	0	75.9304	101.027	297.38	1439.12	1265.16
TRIM24	4221.95	4391.51	1827.71	1054.9	4218.89	4127	381.792	451.863	1774.98	1797.44	3787.6	4472.98	2490.49	1390.57	3356.56	1116.58	2933.9	4210.03	5512.54	5338.81
TRIM23	305.974	327.658	359.534	671.439	322.804	358.014	775.014	980.559	276.992	312.028	374.149	301.306	641.293	604.781	154.274	780.32	1162.84	720.875	1189.05	759.098
TRIM22	374.149	414.633	0	0.757832	457.426	511.449	0	0	44.7162	38.3723	226.229	407.013	0	153.325	0	0	16.4941	102.76	25.7424	34.0966
TRIM21	221.567	263.176	1.82043	0	229.437	204.58	281.962	687.684	675.711	529.134	189.685	188.941	237.059	1.06476	260.062	313.213	51.5442	210.19	209.616	227.909
TRIM2	2323.62	2281.61	10438.3	7822.34	2552.03	2654.03	3778.29	4377.9	1772.5	2119.57	2530.29	2452.07	5225.58	6688.79	4962.48	5554.44	1202.01	2302.75	1662.22	1613.31
TRIM17	17.0436	25.4928	183.863	35.6181	15.9231	25.179	189.753	181.05	81.9797	108.048	24.3632	14.1497	8.2217	68.1444	0	4.0677	20.6177	7.78483	158.132	66.3986
TRIM16L	93.3342	71.2299	0	140.199	60.7972	70.816	0	0.760713	111.79	101.99	82.6607	65.7547	0	0	2.93855	0.67795	10.3088	70.0634	102.969	73.5769
TRIM16	198.031	200.194	0	48.5013	175.154	177.04	32.7685	0	705.522	755.329	194.035	204.755	1.37028	0	340.872	40.677	72.1619	238.216	370.2	464.79
TRIM15	0	0	0	0	0.723776	0	0	0	0	0	0	0.832337	0	0	0	0	0	0	0	0
TRIM14	888.704	964.228	3.64085	0	939.461	834.842	184.418	3.80356	269.539	280.724	825.737	961.35	272.001	141.612	332.057	64.4052	177.312	235.102	733.044	786.016
TRIM13	883.835	823.268	4633.89	6618.91	787.468	1011.1	3291.33	3353.98	944.008	939.112	984.968	709.152	2581.61	5062.91	2338.35	4673.11	960.784	797.166	1393.76	1505.63
TRIM11	448.816	500.859	81.9191	215.224	591.325	537.415	59.4406	49.4463	956.43	880.544	508.146	436.977	435.75	45.7845	193.21	56.2698	140.2	348.76	203.487	220.731
TRIM10	0	0	0	0	0	0	0	0	0	0	0	0	0	0	0	0	0	0	0	0
TRIL	2.43481	2.24937	0	0	1.44755	0.786845	0	0	13.6633	24.2352	3.48045	0	0	0	0	0	0	0	0	0
[truncated: 18,238 more rows]
